# Supplementary material for: Crystal structure of 1-(2,4-dihy­droxy-6-methyl­phen­yl)ethanone
Source: Acta Crystallogr E Crystallogr Commun. 2015 Jul 29;71(Pt 8):o612–3. doi: 10.1107/S2056989015013468 (PMC4571424; doi:10.1107/S2056989015013468)
Supplement: Supplementary file 1 [file e-71-0o612-sup1.cif]

##############################################################################
#                                                                            #
# This CIF contains the data in a paper accepted for publication in          #
# Acta Crystallographica Section E. It conforms to the requirements of       #
# Notes for Authors for Acta Crystallographica Section E, and has been       #
# peer reviewed under the auspices of the IUCr Commission on Journals.       #
#                                                                            #
# Full details of the Crystallographic Information File format               #
# are given in the paper "The Crystallographic Information File (CIF):       #
# a New Standard Archive File for Crystallography" by S. R. Hall, F. H.      #
# Allen and I. D. Brown [Acta Cryst. (1991), A47, 655-685].                  #
#                                                                            #
# The current version of the core CIF dictionary is obtainable from          #
# ftp://ftp.iucr.org/pub/cif_core.dic.                                       #
#                                                                            #
# Software is freely available for graphical display of the structure(s)     #
# in this CIF. For information consult the CIF software page                 #
# http://www.iucr.org/resources/cif/software.                                #
#                                                                            #
# This file may be used for bona fide research purposes within the           #
# scientific community so long as proper attribution is given to the journal # 
# article from which it was obtained.                                        #
#                                                                            #
##############################################################################
data_I
_audit_creation_method     SHELXL-2013
_database_code_depnum_ccdc_archive     'CCDC 1412605'
_chemical_name_systematic
;
1-(2,4-Dihydroxy-6-methylphenyl)ethanone
;
_chemical_name_common     '2,4-dihydroxy-6-methylacetophenone'
_chemical_formula_moiety     'C9 H10 O3'
_chemical_formula_sum     'C9 H10 O3'
_chemical_formula_iupac     'C9 H10 O3'
_chemical_formula_weight     166.17
_chemical_melting_point     ?
_shelx_space_group_comment
;
The symmetry employed for this shelxl refinement is uniquely defined
by the following loop, which should always be used as a source of
symmetry information in preference to the above space-group names.
They are only intended as comments.
;
_space_group_crystal_system     monoclinic
_space_group_name_H-M_alt     'P 21/c'
_space_group_name_Hall     '-P 2ybc'
loop_
    _symmetry_equiv_pos_as_xyz
    'x, y, z'
    '-x, y+1/2, -z+1/2'
    '-x, -y, -z'
    'x, -y-1/2, z-1/2'
_cell_length_a     7.3570(3)
_cell_length_b     15.0010(10)
_cell_length_c     7.3180(5)
_cell_angle_alpha     90
_cell_angle_beta     91.017(4)
_cell_angle_gamma     90
_cell_volume     807.50(8)
_cell_formula_units_Z     4
_cell_measurement_reflns_used     1754
_cell_measurement_theta_min     0.998
_cell_measurement_theta_max     27.485
_cell_measurement_temperature     298(2)
_exptl_crystal_description     'block'
_exptl_crystal_colour     'yellow'
_exptl_crystal_size_max     0.25
_exptl_crystal_size_mid     0.25
_exptl_crystal_size_min     0.25
_exptl_crystal_density_diffrn     1.367
_exptl_crystal_density_meas     ?
_exptl_crystal_density_method     'not measured'
_exptl_crystal_F_000     352
_exptl_absorpt_coefficient_mu     0.103
_exptl_absorpt_correction_type     none
_exptl_absorpt_process_details     ?
_shelx_estimated_absorpt_T_min     0.975
_shelx_estimated_absorpt_T_max     0.975
_exptl_absorpt_correction_T_min     ?
_exptl_absorpt_correction_T_max     ?
_exptl_special_details     ?
_diffrn_ambient_temperature     298(2)
_diffrn_radiation_type     MoK\a
_diffrn_radiation_wavelength     0.71073
_diffrn_measurement_device_type     'Nonius KappaCCD'
_diffrn_measurement_method     'CCD'
_diffrn_detector_area_resol_mean     9
_diffrn_reflns_number     3260
_diffrn_reflns_av_R_equivalents     0.0282
_diffrn_reflns_theta_min     3.098
_diffrn_reflns_theta_max     27.527
_diffrn_reflns_theta_full     25.242
_diffrn_measured_fraction_theta_max     0.979
_diffrn_measured_fraction_theta_full     0.982
_diffrn_reflns_limit_h_min     -9
_diffrn_reflns_limit_h_max     9
_diffrn_reflns_limit_k_min     -17
_diffrn_reflns_limit_k_max     19
_diffrn_reflns_limit_l_min     -9
_diffrn_reflns_limit_l_max     9
_refine_special_details
;
Refinement of F2 against ALL reflections. The weighted <i>R</i>-factor <i>wR</i>
and goodness of fit <i>S</i> are based on F2, conventional <i>R</i>-factors
<i>R</i> are based on <i>F</i>, with <i>F</i> set to zero for negative F2. The
threshold expression of F2 > \s(F2) is used only for calculating
<i>R</i>-factors(gt) <i>etc</i>. and is not relevant to the choice of
reflections for refinement. <i>R</i>-factors based on F2 are statistically
about twice as large as those based on <i>F</i>, and <i>R</i>-factors based on
ALL data will be even larger.
;
_reflns_number_total     1828
_reflns_number_gt     1319
_reflns_threshold_expression     'I > 2\s(I)'
_refine_ls_structure_factor_coef     Fsqd
_refine_ls_matrix_type     full
_refine_ls_R_factor_all     0.0751
_refine_ls_R_factor_gt     0.0532
_refine_ls_wR_factor_gt     0.1318
_refine_ls_wR_factor_ref     0.1497
_refine_ls_goodness_of_fit_ref     1.028
_refine_ls_restrained_S_all     1.028
_refine_ls_number_reflns     1828
_refine_ls_number_parameters     114
_refine_ls_number_restraints     0
_refine_ls_hydrogen_treatment     constr
_refine_ls_weighting_scheme     calc
_refine_ls_weighting_details
              'w=1/[\s^2^(Fo^2^)+(0.0739P)^2^+0.1187P] where P=(Fo^2^+2Fc^2^)/3'
_atom_sites_solution_hydrogens     geom
_atom_sites_solution_primary     direct
_atom_sites_solution_secondary     difmap
_refine_ls_shift/su_max     0.000
_refine_ls_shift/su_mean     0.000
_refine_diff_density_max     0.220
_refine_diff_density_min     -0.169
_refine_ls_extinction_method
;
SHELXL2013 (Sheldrick, 2015)
;
_refine_ls_extinction_coef     0.06(2)
_refine_ls_extinction_expression
                                  'Fc^*^=kFc[1+0.001xFc^2^\l^3^/sin(2\q)]^-1/4^'
loop_
    _atom_type_symbol
    _atom_type_description
    _atom_type_scat_dispersion_real
    _atom_type_scat_dispersion_imag
    _atom_type_scat_source
    'C' 'C' 0.0030 0.0020
                         'International Tables Vol C Tables 4.2.6.8 and 6.1.1.4'
    'H' 'H' 0.0000 0.0000
                         'International Tables Vol C Tables 4.2.6.8 and 6.1.1.4'
    'O' 'O' 0.0110 0.0060
                         'International Tables Vol C Tables 4.2.6.8 and 6.1.1.4'
_computing_data_collection
;
COLLECT (Nonius, 2000)
;
_computing_cell_refinement
;
SCALEPACK (Otwinowski & Minor, 1997)
;
_computing_data_reduction
;
DENZO and SCALEPACK (Otwinowski & Minor, 1997)
;
_computing_structure_solution
;
SIR97 (Altomare <i>et al.</i>,  1999)
;
_computing_structure_refinement
;
SHELXL2013 (Sheldrick, 2015)
;
_computing_molecular_graphics
;
OLEX2 (Dolomanov <i>et al.</i>,  2009) and Mercury (Macrae <i>et
al.</i>,  2008)
;
_computing_publication_material
;
publCIF (Westrip, 2010)
;
loop_
    _atom_site_type_symbol
    _atom_site_label
    _atom_site_fract_x
    _atom_site_fract_y
    _atom_site_fract_z
    _atom_site_U_iso_or_equiv
    _atom_site_adp_type
    _atom_site_calc_flag
    _atom_site_occupancy
    _atom_site_disorder_assembly
    _atom_site_disorder_group
    C C1 0.70787(19) 0.22482(9) 0.77437(17) 0.0385(4) Uani d 1 . .
    C C2 0.70538(18) 0.32006(10) 0.77086(18) 0.0407(4) Uani d 1 . .
    C C3 0.8510(2) 0.37042(10) 0.83381(19) 0.0436(4) Uani d 1 . .
    H H3 0.8441 0.4381 0.8326 0.052 Uiso d 1 . .
    C C4 1.00510(19) 0.32826(10) 0.89794(19) 0.0447(4) Uani d 1 . .
    C C5 1.0142(2) 0.23520(10) 0.9001(2) 0.0446(4) Uani d 1 . .
    H H5 1.1320 0.2021 0.9410 0.053 Uiso d 1 . .
    C C6 0.87053(19) 0.18331(10) 0.84171(17) 0.0416(4) Uani d 1 . .
    C C7 0.5457(2) 0.17763(10) 0.70990(19) 0.0456(4) Uani d 1 . .
    C C8 0.5184(3) 0.07921(13) 0.7285(3) 0.0776(6) Uani d 1 . .
    H H8A 0.6044 0.0483 0.6544 0.116 Uiso calc 1 . .
    H H8B 0.3972 0.0640 0.6891 0.116 Uiso calc 1 . .
    H H8C 0.5360 0.0622 0.8541 0.116 Uiso calc 1 . .
    O O9 0.41657(15) 0.21912(7) 0.63688(18) 0.0588(4) Uani d 1 . .
    O O10 0.55972(15) 0.36627(7) 0.70969(17) 0.0552(4) Uani d 1 . .
    H H10 0.4830 0.3316 0.6688 0.083 Uiso calc 1 . .
    O O11 1.14661(16) 0.37918(8) 0.95736(18) 0.0631(4) Uani d 1 . .
    H H11 1.2256 0.3471 1.0026 0.095 Uiso calc 1 . .
    C C12 0.9014(3) 0.08414(11) 0.8510(2) 0.0607(5) Uani d 1 . .
    H H12A 0.8165 0.0580 0.9335 0.073 Uiso calc 1 . .
    H H12B 1.0231 0.0725 0.8940 0.073 Uiso calc 1 . .
    H H12C 0.8842 0.0588 0.7315 0.073 Uiso calc 1 . .
loop_
    _atom_site_aniso_label
    _atom_site_aniso_U_11
    _atom_site_aniso_U_22
    _atom_site_aniso_U_33
    _atom_site_aniso_U_12
    _atom_site_aniso_U_13
    _atom_site_aniso_U_23
    C1 0.0408(8) 0.0373(8) 0.0373(7) 0.0021(6) -0.0033(6) 0.0009(5)
    C2 0.0384(7) 0.0409(8) 0.0426(7) 0.0061(6) -0.0036(5) 0.0034(6)
    C3 0.0438(8) 0.0373(8) 0.0496(8) 0.0011(6) -0.0048(6) 0.0029(6)
    C4 0.0404(8) 0.0485(9) 0.0449(8) -0.0015(6) -0.0053(6) 0.0013(6)
    C5 0.0402(8) 0.0481(9) 0.0452(8) 0.0092(6) -0.0059(6) 0.0017(6)
    C6 0.0464(8) 0.0393(8) 0.0390(7) 0.0068(6) -0.0027(6) 0.0024(5)
    C7 0.0462(8) 0.0469(9) 0.0436(8) -0.0020(7) -0.0047(6) 0.0001(6)
    C8 0.0771(13) 0.0495(11) 0.1050(15) -0.0156(9) -0.0344(11) 0.0089(10)
    O9 0.0443(7) 0.0558(7) 0.0756(8) -0.0015(5) -0.0172(5) 0.0004(5)
    O10 0.0447(7) 0.0420(6) 0.0782(8) 0.0077(5) -0.0177(5) 0.0043(5)
    O11 0.0475(7) 0.0556(7) 0.0853(9) -0.0071(5) -0.0213(6) 0.0027(6)
    C12 0.0671(11) 0.0429(9) 0.0717(11) 0.0126(8) -0.0123(8) 0.0029(8)
_geom_special_details
;
All e.s.d.'s(except the e.s.d. in the dihedral angle between two l.s. planes)
are estimated using the full covariance matrix. The cell e.s.d.'s are taken
into account individually in the estimation of e.s.d.'s in distances, angles
and torsion angles; correlations between e.s.d.'s in cell parameters are only
used when they are defined by crystal symmetry. An approximate (isotropic)
treatment of cell e.s.d.'s is used for estimating e.s.d.'s involving l.s.
planes.
;
loop_
    _geom_bond_atom_site_label_1
    _geom_bond_atom_site_label_2
    _geom_bond_site_symmetry_2
    _geom_bond_distance
    _geom_bond_publ_flag
    C1 C6 . 1.4288(18) ?
    C1 C2 . 1.429(2) ?
    C1 C7 . 1.4585(19) ?
    C2 O10 . 1.3462(16) ?
    C2 C3 . 1.3831(19) ?
    C3 C4 . 1.374(2) ?
    C3 H3 . 1.0170 ?
    C4 O11 . 1.3566(18) ?
    C4 C5 . 1.398(2) ?
    C5 C6 . 1.375(2) ?
    C5 H5 . 1.0380 ?
    C6 C12 . 1.506(2) ?
    C7 O9 . 1.2481(18) ?
    C7 C8 . 1.497(2) ?
    C8 H8A . 0.9600 ?
    C8 H8B . 0.9600 ?
    C8 H8C . 0.9600 ?
    O10 H10 . 0.8200 ?
    O11 H11 . 0.8200 ?
    C12 H12A . 0.9600 ?
    C12 H12B . 0.9600 ?
    C12 H12C . 0.9600 ?
loop_
    _geom_angle_atom_site_label_1
    _geom_angle_atom_site_label_2
    _geom_angle_atom_site_label_3
    _geom_angle_site_symmetry_1
    _geom_angle_site_symmetry_3
    _geom_angle
    _geom_angle_publ_flag
    C6 C1 C2 . . 116.89(13) ?
    C6 C1 C7 . . 125.12(13) ?
    C2 C1 C7 . . 117.99(12) ?
    O10 C2 C3 . . 115.89(13) ?
    O10 C2 C1 . . 122.05(13) ?
    C3 C2 C1 . . 122.04(12) ?
    C4 C3 C2 . . 119.47(14) ?
    C4 C3 H3 . . 120.3 ?
    C2 C3 H3 . . 120.3 ?
    O11 C4 C3 . . 118.31(14) ?
    O11 C4 C5 . . 121.49(13) ?
    C3 C4 C5 . . 120.19(13) ?
    C6 C5 C4 . . 121.71(13) ?
    C6 C5 H5 . . 116.9 ?
    C4 C5 H5 . . 121.4 ?
    C5 C6 C1 . . 119.68(13) ?
    C5 C6 C12 . . 115.52(13) ?
    C1 C6 C12 . . 124.79(14) ?
    O9 C7 C1 . . 120.57(14) ?
    O9 C7 C8 . . 115.38(14) ?
    C1 C7 C8 . . 124.04(14) ?
    C7 C8 H8A . . 109.5 ?
    C7 C8 H8B . . 109.5 ?
    H8A C8 H8B . . 109.5 ?
    C7 C8 H8C . . 109.5 ?
    H8A C8 H8C . . 109.5 ?
    H8B C8 H8C . . 109.5 ?
    C2 O10 H10 . . 109.5 ?
    C4 O11 H11 . . 109.5 ?
    C6 C12 H12A . . 109.5 ?
    C6 C12 H12B . . 109.5 ?
    H12A C12 H12B . . 109.5 ?
    C6 C12 H12C . . 109.5 ?
    H12A C12 H12C . . 109.5 ?
    H12B C12 H12C . . 109.5 ?
loop_
    _geom_torsion_atom_site_label_1
    _geom_torsion_atom_site_label_2
    _geom_torsion_atom_site_label_3
    _geom_torsion_atom_site_label_4
    _geom_torsion_site_symmetry_1
    _geom_torsion_site_symmetry_2
    _geom_torsion_site_symmetry_3
    _geom_torsion_site_symmetry_4
    _geom_torsion
    _geom_torsion_publ_flag
    C6 C1 C2 O10 . . . . 179.79(12) ?
    C7 C1 C2 O10 . . . . -0.3(2) ?
    C6 C1 C2 C3 . . . . -1.66(19) ?
    C7 C1 C2 C3 . . . . 178.24(13) ?
    O10 C2 C3 C4 . . . . -179.77(13) ?
    C1 C2 C3 C4 . . . . 1.6(2) ?
    C2 C3 C4 O11 . . . . 179.41(13) ?
    C2 C3 C4 C5 . . . . -0.2(2) ?
    O11 C4 C5 C6 . . . . 179.36(14) ?
    C3 C4 C5 C6 . . . . -1.0(2) ?
    C4 C5 C6 C1 . . . . 0.9(2) ?
    C4 C5 C6 C12 . . . . 179.57(14) ?
    C2 C1 C6 C5 . . . . 0.41(19) ?
    C7 C1 C6 C5 . . . . -179.48(13) ?
    C2 C1 C6 C12 . . . . -178.14(14) ?
    C7 C1 C6 C12 . . . . 2.0(2) ?
    C6 C1 C7 O9 . . . . -172.96(13) ?
    C2 C1 C7 O9 . . . . 7.2(2) ?
    C6 C1 C7 C8 . . . . 8.5(2) ?
    C2 C1 C7 C8 . . . . -171.41(16) ?
loop_
    _geom_hbond_atom_site_label_D
    _geom_hbond_atom_site_label_H
    _geom_hbond_atom_site_label_A
    _geom_hbond_site_symmetry_A
    _geom_hbond_distance_DH
    _geom_hbond_distance_HA
    _geom_hbond_distance_DA
    _geom_hbond_angle_DHA
    O10 H10 O9 . 0.82 1.77 2.4991(16) 147.0
    O11 H11 O9 4_666 0.82 1.97 2.7843(16) 172.8
_shelx_hkl_file
;
  -9  -6   1    8.82    4.10   1
  -9  -5   1    4.71    3.82   1
  -9  -4   1   -0.10    3.14   1
  -9  -4   2   -0.30    3.21   1
  -9  -3   1   26.11    4.19   1
  -9  -3   2   -2.10    2.90   1
  -9  -2   1    0.20    3.22   1
  -9  -2   2    4.58    2.91   1
  -9  -2   3    8.29    4.61   1
  -9  -1   1   11.63    4.77   1
  -9  -1   2    2.10    3.19   1
  -9  -1   3    6.20    3.59   1
  -9   0   2   23.23    5.98   1
  -9   1  -3    1.30    2.80   1
  -9   1  -2   -4.08    2.50   1
  -9   1  -1   -3.69    3.49   1
  -9   1   0    6.60    3.80   1
  -9   2  -2   43.69    6.35   1
  -9   2  -1    3.31    3.20   1
  -9   2   0   -6.30    3.92   1
  -9   3  -2   31.14    4.46   1
  -9   3  -1   32.49    4.45   1
  -9   3   0    0.10    3.03   1
  -9   4  -2   75.00    9.18   1
  -9   4  -1   -2.59    4.19   1
  -9   4   0    3.88    3.19   1
  -9   5  -1   40.20    6.21   1
  -9   5   0   -2.10    2.70   1
  -9   6  -1    1.99    3.19   1
  -9   6   0   14.98    4.18   1
  -8 -10   1   12.60    4.12   1
  -8  -9   1    8.58    4.69   1
  -8  -9   2    2.40    3.10   1
  -8  -8   1    1.90    3.31   1
  -8  -8   2    1.99    2.99   1
  -8  -8   3    9.92    3.91   1
  -8  -7   1    7.90    3.82   1
  -8  -7   2   -5.29    4.00   1
  -8  -7   3   52.27    6.80   1
  -8  -7   4    8.70    3.48   1
  -8  -6   1    3.20    3.01   1
  -8  -6   2   26.32    4.41   1
  -8  -6   3   96.43    8.64   1
  -8  -6   4   32.83    5.96   1
  -8  -5   1   14.59    4.89   1
  -8  -5   2   13.76    3.41   1
  -8  -5   3   24.50    4.06   1
  -8  -5   4   -0.79    2.79   1
  -8  -4   1   15.52    3.47   1
  -8  -4   2    4.71    3.21   1
  -8  -4   3   -2.31    2.92   1
  -8  -4   4    7.51    3.29   1
  -8  -3   1   33.76    4.65   1
  -8  -3   2   23.14    5.00   1
  -8  -3   3   -1.00    4.10   1
  -8  -3   4    4.20    3.81   1
  -8  -3   5    3.39    3.20   1
  -8  -2   1   -1.21    2.62   1
  -8  -2   2   64.32    6.74   1
  -8  -2   3   59.14    6.31   1
  -8  -2   4   96.24    8.24   1
  -8  -2   5   -1.90    3.20   1
  -8  -1   1   48.72    5.58   1
  -8  -1   2  281.57   17.45   1
  -8  -1   3    6.92    3.21   1
  -8  -1   4   30.47    5.19   1
  -8  -1   5    6.81    3.08   1
  -8   0   2  184.69   13.32   1
  -8   0   4  340.77   22.15   1
  -8   1  -5   16.81    3.03   1
  -8   1  -4   29.59    3.92   1
  -8   1  -3   15.52    3.31   1
  -8   1  -2   43.30    4.74   1
  -8   1  -1   10.89    3.30   1
  -8   1   0   29.05    4.85   1
  -8   2  -4   -4.58    2.18   1
  -8   2  -3    5.71    2.72   1
  -8   2  -1   45.83    4.87   1
  -8   2   0    5.52    3.90   1
  -8   3  -4  143.28    9.58   1
  -8   3  -3   23.72    4.48   1
  -8   3  -2   -2.10    2.49   1
  -8   3  -1    9.67    3.48   1
  -8   3   0    2.40    2.70   1
  -8   4  -4    0.59    2.28   1
  -8   4  -3   34.57    4.35   1
  -8   4  -2   15.68    4.12   1
  -8   4  -1    2.50    3.19   1
  -8   4   0    9.12    4.89   1
  -8   5  -4   73.62    8.75   1
  -8   5  -3    6.20    2.79   1
  -8   5  -2    0.10    2.63   1
  -8   5  -1   28.94    5.16   1
  -8   5   0    9.49    3.33   1
  -8   6  -4    6.81    4.02   1
  -8   6  -3   15.13    3.81   1
  -8   6  -2   -0.79    2.79   1
  -8   6  -1    3.50    2.92   1
  -8   6   0    5.52    3.99   1
  -8   7  -3   -2.40    4.00   1
  -8   7  -2   29.05    5.17   1
  -8   7  -1   42.77    5.23   1
  -8   7   0   10.82    4.08   1
  -8   8  -3    1.90    2.90   1
  -8   8  -2   12.89    3.37   1
  -8   8  -1    0.90    2.81   1
  -8   8   0    6.60    2.98   1
  -8   9  -2   15.76    3.73   1
  -8   9  -1    3.69    3.19   1
  -8   9   0    8.18    3.78   1
  -8  10  -1   -7.02    2.81   1
  -8  10   0    4.71    3.39   1
  -7 -13   1    5.62    3.32   1
  -7 -12   1    9.49    3.70   1
  -7 -12   2    7.18    3.38   1
  -7 -11   1   -0.10    3.85   1
  -7 -11   2    7.90    3.09   1
  -7 -11   3   -2.50    2.91   1
  -7 -10   1    6.10    3.01   1
  -7 -10   2    3.10    3.31   1
  -7 -10   3    6.60    4.11   1
  -7 -10   4    1.00    4.40   1
  -7  -9   1    5.62    2.80   1
  -7  -9   2    1.59    3.28   1
  -7  -9   3   13.47    3.52   1
  -7  -9   4   16.40    4.29   1
  -7  -8   1  132.71   11.29   1
  -7  -8   2   22.56    4.56   1
  -7  -8   3    3.61    3.00   1
  -7  -8   4    7.29    3.29   1
  -7  -8   5    2.89    4.39   1
  -7  -7   1   41.34    5.53   1
  -7  -7   2    9.99    4.17   1
  -7  -7   3    7.18    3.38   1
  -7  -7   4   26.83    4.97   1
  -7  -7   5   -0.59    2.68   1
  -7  -6   1  367.87   21.48   1
  -7  -6   2    8.58    2.99   1
  -7  -6   3    9.67    3.98   1
  -7  -6   4    3.50    2.92   1
  -7  -6   5    1.80    2.79   1
  -7  -5   1   51.70    5.03   1
  -7  -5   2   61.31    6.26   1
  -7  -5   3    0.30    2.71   1
  -7  -5   4    1.80    2.71   1
  -7  -5   5   -0.71    4.02   1
  -7  -5   6   -5.20    4.38   1
  -7  -4   1   37.95    3.08   1
  -7  -4   2    3.31    2.69   1
  -7  -4   3    1.21    2.71   1
  -7  -4   4   12.53    3.12   1
  -7  -4   5    6.92    3.10   1
  -7  -4   6    0.79    2.79   1
  -7  -3   1   55.95    3.59   1
  -7  -3   2    2.79    2.20   1
  -7  -3   3    4.41    2.60   1
  -7  -3   4   -4.49    3.69   1
  -7  -3   5    2.50    2.69   1
  -7  -3   6   -1.90    2.59   1
  -7  -2   1   66.26    3.74   1
  -7  -2   2  196.00    8.68   1
  -7  -2   3   38.56    4.60   1
  -7  -2   4    1.90    3.81   1
  -7  -2   5    9.49    4.13   1
  -7  -2   6    5.11    4.11   1
  -7  -1   1   72.59    4.26   1
  -7  -1   2  359.48   14.41   1
  -7  -1   3    5.90    2.28   1
  -7  -1   4   29.05    2.69   1
  -7  -1   5    4.71    2.91   1
  -7  -1   6    1.00    2.80   1
  -7   0   2  544.76   18.67   1
  -7   0   4    3.39    1.99   1
  -7   0   6    7.62    2.59   1
  -7   1  -6    2.19    3.40   1
  -7   1  -5    2.10    1.60   1
  -7   1  -4  129.96    5.70   1
  -7   1  -3    1.00    1.50   1
  -7   1  -2   -0.40    1.79   1
  -7   1  -1   34.46    3.05   1
  -7   1   0   42.25    3.51   1
  -7   2  -6   48.30    5.28   1
  -7   2  -5   68.23    6.77   1
  -7   2  -4    6.92    1.53   1
  -7   2  -3   61.15    3.75   1
  -7   2  -2    4.08    1.62   1
  -7   2  -1  243.67    8.74   1
  -7   2   0  634.54   20.15   1
  -7   3  -6   13.18    2.69   1
  -7   3  -5   -1.10    1.30   1
  -7   3  -4    9.12    1.69   1
  -7   3  -3   -1.00    1.50   1
  -7   3  -2    0.59    1.99   1
  -7   3  -1   48.72    3.49   1
  -7   3   0   -3.10    1.69   1
  -7   4  -6   70.73    5.89   1
  -7   4  -5   36.48    2.90   1
  -7   4  -4    0.30    1.21   1
  -7   4  -3   11.02    1.99   1
  -7   4  -2   -1.30    1.80   1
  -7   4  -1   16.16    2.33   1
  -7   4   0   29.59    2.94   1
  -7   5  -5    8.53    1.40   1
  -7   5  -4    9.12    1.39   1
  -7   5  -3    8.18    1.49   1
  -7   5  -2    4.58    1.80   1
  -7   5  -1    3.31    1.89   1
  -7   5   0   11.83    2.82   1
  -7   6  -5    9.12    3.02   1
  -7   6  -4    2.59    1.71   1
  -7   6  -3   51.41    2.72   1
  -7   6  -2   88.74    3.58   1
  -7   6  -1  162.05    7.13   1
  -7   6   0   55.95    2.54   1
  -7   7  -5    0.00    1.00   1
  -7   7  -4    1.99    1.61   1
  -7   7  -3   43.16    3.55   1
  -7   7  -2    1.21    0.51   1
  -7   7  -1   -4.49    2.71   1
  -7   7   0   16.89    4.69   1
  -7   8  -5    3.20    2.40   1
  -7   8  -4   38.19    5.07   1
  -7   8  -3   37.95    4.68   1
  -7   8  -2    2.79    2.71   1
  -7   8  -1   16.32    3.47   1
  -7   8   0   27.77    4.85   1
  -7   9  -4   -4.08    3.80   1
  -7   9  -3    2.79    3.01   1
  -7   9  -2    4.71    2.82   1
  -7   9  -1    2.69    2.69   1
  -7   9   0   -5.90    2.72   1
  -7  10  -4    8.53    4.09   1
  -7  10  -3    8.82    3.39   1
  -7  10  -2   10.18    3.19   1
  -7  10  -1   17.72    3.70   1
  -7  10   0    2.40    3.19   1
  -7  11  -3    9.12    3.62   1
  -7  11  -2   -1.80    2.49   1
  -7  11  -1    2.69    2.98   1
  -7  11   0   -1.39    4.48   1
  -7  12  -2   18.06    4.59   1
  -7  12  -1    4.58    3.21   1
  -7  12   0   21.44    4.91   1
  -7  13  -1    4.80    3.50   1
  -7  13   0   10.50    3.69   1
  -6 -15   1    1.00    3.00   1
  -6 -14   1   10.69    4.51   1
  -6 -14   2   -2.69    3.08   1
  -6 -13   1    4.58    3.08   1
  -6 -13   2    5.29    3.08   1
  -6 -13   3    9.42    5.03   1
  -6 -12   1    4.49    3.01   1
  -6 -12   2    9.67    4.91   1
  -6 -12   3    5.02    3.23   1
  -6 -12   4   12.53    3.61   1
  -6 -11   1   51.41    5.74   1
  -6 -11   2   -1.59    2.80   1
  -6 -11   3   -5.20    2.78   1
  -6 -11   4   -0.40    2.89   1
  -6 -11   5  100.20   10.01   1
  -6 -10   1   13.03    3.39   1
  -6 -10   2    1.90    2.40   1
  -6 -10   3    3.39    4.08   1
  -6 -10   4   56.40    6.46   1
  -6 -10   5   28.52    5.02   1
  -6  -9   1    7.78    3.01   1
  -6  -9   2   72.93    6.32   1
  -6  -9   3    6.20    3.09   1
  -6  -9   4   11.83    3.23   1
  -6  -9   5  128.37   11.56   1
  -6  -9   6    2.59    3.19   1
  -6  -8   1    4.41    2.02   1
  -6  -8   2   59.60    4.17   1
  -6  -8   3    1.69    1.69   1
  -6  -8   4    7.51    2.58   1
  -6  -8   5    8.70    4.19   1
  -6  -8   6   -1.39    2.69   1
  -6  -7   1   18.40    2.40   1
  -6  -7   2   16.16    2.09   1
  -6  -7   3    1.39    1.70   1
  -6  -7   4    5.71    1.91   1
  -6  -7   5   -1.99    2.48   1
  -6  -7   6   18.32    4.71   1
  -6  -6   1   28.62    3.00   1
  -6  -6   2   -0.90    1.71   1
  -6  -6   3    0.59    1.69   1
  -6  -6   4   27.25    2.71   1
  -6  -6   5    2.10    1.71   1
  -6  -6   6    6.20    2.39   1
  -6  -5   1   15.21    2.18   1
  -6  -5   2   19.27    2.28   1
  -6  -5   3   15.21    2.42   1
  -6  -5   4    6.00    2.11   1
  -6  -5   5   22.09    2.73   1
  -6  -5   6   20.70    3.82   1
  -6  -5   7   -1.99    3.98   1
  -6  -4   1   48.58    3.07   1
  -6  -4   2   51.84    3.46   1
  -6  -4   3    9.92    2.02   1
  -6  -4   4    5.29    1.98   1
  -6  -4   5    6.50    1.99   1
  -6  -4   6   31.36    3.14   1
  -6  -4   7   19.18    3.59   1
  -6  -3   1   24.01    2.35   1
  -6  -3   2  113.00    5.32   1
  -6  -3   3    7.29    1.89   1
  -6  -3   4   12.39    1.83   1
  -6  -3   5    5.29    1.79   1
  -6  -3   6   47.75    3.45   1
  -6  -3   7   -4.49    3.10   1
  -6  -2   1    1.10    1.70   1
  -6  -2   2    8.41    2.09   1
  -6  -2   3   72.59    4.43   1
  -6  -2   4    0.50    1.21   1
  -6  -2   5    2.50    1.99   1
  -6  -2   6   13.99    2.32   1
  -6  -2   7    4.20    3.40   1
  -6  -1   1  107.33    4.56   1
  -6  -1   2    6.20    1.89   1
  -6  -1   3    4.49    2.42   1
  -6  -1   4   16.00    1.76   1
  -6  -1   5    0.50    1.31   1
  -6  -1   6    8.82    2.32   1
  -6  -1   7    4.49    2.80   1
  -6   0   2    3.50    1.68   1
  -6   0   4    6.00    1.32   1
  -6   0   6    0.50    1.60   1
  -6   1  -7    7.51    2.58   1
  -6   1  -6    0.40    1.50   1
  -6   1  -5    8.82    1.43   1
  -6   1  -4    9.49    1.91   1
  -6   1  -3   72.42    3.74   1
  -6   1  -1   64.16    3.68   1
  -6   1   0 1261.67   33.39   1
  -6   2  -7   23.04    3.74   1
  -6   2  -6    6.60    1.49   1
  -6   2  -5   23.72    2.34   1
  -6   2  -4   15.21    1.64   1
  -6   2  -3  315.06   11.36   1
  -6   2  -2  127.01    5.41   1
  -6   2  -1  176.09    7.17   1
  -6   2   0    2.99    1.90   1
  -6   3  -7   40.07    4.18   1
  -6   3  -6    9.61    1.49   1
  -6   3  -5   10.89    1.52   1
  -6   3  -4   19.71    2.13   1
  -6   3  -3   30.69    2.66   1
  -6   3  -2   16.73    2.21   1
  -6   3  -1   73.96    3.61   1
  -6   3   0   33.76    3.02   1
  -6   4  -7    6.40    2.88   1
  -6   4  -6   15.68    2.22   1
  -6   4  -5    1.00    0.90   1
  -6   4  -4    9.92    1.32   1
  -6   4  -3   -1.49    1.20   1
  -6   4  -2   -0.10    1.82   1
  -6   4  -1   34.46    2.35   1
  -6   4   0   68.56    3.97   1
  -6   5  -6    3.39    1.51   1
  -6   5  -5    4.41    1.51   1
  -6   5  -4   25.70    1.93   1
  -6   5  -3  235.93    7.68   1
  -6   5  -2  179.56    7.77   1
  -6   5  -1  361.76   12.55   1
  -6   5   0   23.62    2.53   1
  -6   6  -6    4.28    1.70   1
  -6   6  -5   31.70    2.03   1
  -6   6  -4   49.42    2.53   1
  -6   6  -3  101.20    3.82   1
  -6   6  -2    0.00    1.00   1
  -6   6  -1    8.18    1.77   1
  -6   6   0   20.88    1.19   1
  -6   7  -6   10.50    1.88   1
  -6   7  -5    9.99    1.77   1
  -6   7  -4   24.01    1.76   1
  -6   7  -3  176.36    6.37   1
  -6   7  -2    0.79    0.50   1
  -6   7  -1  721.46   24.17   1
  -6   7   0  100.40    5.61   1
  -6   8  -6    2.79    2.91   1
  -6   8  -5   22.56    2.38   1
  -6   8  -4    5.02    1.21   1
  -6   8  -3    7.62    2.48   1
  -6   8  -2    8.18    2.17   1
  -6   8  -1   30.25    2.97   1
  -6   8   0    5.38    1.90   1
  -6   9  -5   -0.10    2.43   1
  -6   9  -4    0.71    1.71   1
  -6   9  -3   10.89    1.98   1
  -6   9  -2   31.02    3.23   1
  -6   9  -1   18.66    2.59   1
  -6   9   0   15.21    2.42   1
  -6  10  -5   14.29    2.72   1
  -6  10  -4    1.99    1.61   1
  -6  10  -3    1.49    2.29   1
  -6  10  -2    2.59    1.80   1
  -6  10  -1   13.10    2.90   1
  -6  10   0   14.21    3.77   1
  -6  11  -4    5.90    3.21   1
  -6  11  -3    0.79    3.68   1
  -6  11  -2   16.16    4.18   1
  -6  11  -1   -3.50    2.58   1
  -6  11   0   44.62    5.48   1
  -6  12  -4    4.88    3.71   1
  -6  12  -3   15.68    3.72   1
  -6  12  -2    0.50    2.41   1
  -6  12  -1    1.39    2.78   1
  -6  12   0   14.67    4.60   1
  -6  13  -3   20.70    4.64   1
  -6  13  -2   13.10    4.27   1
  -6  13  -1  107.95   10.60   1
  -6  13   0    2.19    3.20   1
  -6  14  -2   17.31    3.83   1
  -6  14  -1    3.31    3.09   1
  -6  14   0   43.56    6.07   1
  -6  15   0    7.08    3.99   1
  -5 -16   1   35.40    5.12   1
  -5 -16   2   32.60    5.25   1
  -5 -15   1    3.80    3.51   1
  -5 -15   2    0.10    3.03   1
  -5 -15   3   -2.59    3.19   1
  -5 -14   1   12.18    3.21   1
  -5 -14   2   -1.39    2.90   1
  -5 -14   3   -0.71    4.52   1
  -5 -14   4   -2.31    3.01   1
  -5 -13   1   -1.30    3.81   1
  -5 -13   2   31.25    5.03   1
  -5 -13   3    0.40    3.09   1
  -5 -13   4    4.58    2.91   1
  -5 -13   5   -3.80    2.89   1
  -5 -12   1   22.00    3.66   1
  -5 -12   2   19.36    3.70   1
  -5 -12   3  271.92   18.47   1
  -5 -12   4   17.14    3.64   1
  -5 -12   5  116.42   11.01   1
  -5 -11   1    2.59    2.00   1
  -5 -11   2  149.82    7.34   1
  -5 -11   3   -0.20    2.62   1
  -5 -11   4    1.10    4.20   1
  -5 -11   5   95.65    8.02   1
  -5 -11   6    8.70    3.19   1
  -5 -10   1    4.49    1.91   1
  -5 -10   2   40.20    2.92   1
  -5 -10   3 1030.41   34.03   1
  -5 -10   4    3.31    2.11   1
  -5 -10   5  215.80   10.28   1
  -5 -10   6    3.88    2.99   1
  -5  -9   1    3.20    1.79   1
  -5  -9   2   33.41    3.01   1
  -5  -9   3    0.20    1.61   1
  -5  -9   4    5.62    1.90   1
  -5  -9   5  112.78    5.73   1
  -5  -9   6    6.92    3.10   1
  -5  -8   1   13.47    2.28   1
  -5  -8   2   59.75    4.02   1
  -5  -8   3  286.62   12.19   1
  -5  -8   4   10.37    2.13   1
  -5  -8   5   26.83    2.59   1
  -5  -8   6    2.59    1.80   1
  -5  -8   7   -0.50    2.81   1
  -5  -7   1    2.79    1.60   1
  -5  -7   2   83.72    4.21   1
  -5  -7   3    5.62    1.61   1
  -5  -7   4    4.28    1.78   1
  -5  -7   5    5.20    1.69   1
  -5  -7   6   -0.71    1.51   1
  -5  -7   7   -0.90    3.40   1
  -5  -6   1    4.41    1.81   1
  -5  -6   2   47.33    3.16   1
  -5  -6   3  110.04    5.24   1
  -5  -6   4   49.56    3.24   1
  -5  -6   5    9.92    1.83   1
  -5  -6   6    9.49    1.97   1
  -5  -6   7    2.69    2.49   1
  -5  -5   1   75.86    3.83   1
  -5  -5   2   17.39    2.00   1
  -5  -5   3    1.69    1.59   1
  -5  -5   4   21.44    2.04   1
  -5  -5   5   90.44    4.76   1
  -5  -5   6    1.21    1.61   1
  -5  -5   7    3.31    2.11   1
  -5  -4   1   53.14    3.06   1
  -5  -4   2  179.29    6.96   1
  -5  -4   3  119.68    5.69   1
  -5  -4   4  602.70   20.13   1
  -5  -4   5   11.63    1.57   1
  -5  -4   6    3.39    1.80   1
  -5  -4   7   -0.90    2.91   1
  -5  -3   1  269.94    8.22   1
  -5  -3   2   28.20    2.55   1
  -5  -3   3    5.29    1.79   1
  -5  -3   4   29.05    1.94   1
  -5  -3   5   22.00    1.88   1
  -5  -3   6   24.01    2.55   1
  -5  -3   7    2.69    2.10   1
  -5  -3   8    1.90    1.71   1
  -5  -2   1   19.54    2.21   1
  -5  -2   2   89.87    3.98   1
  -5  -2   3   49.00    2.94   1
  -5  -2   4  247.75    7.87   1
  -5  -2   5   17.98    1.70   1
  -5  -2   6    1.69    1.59   1
  -5  -2   7   -0.90    1.60   1
  -5  -2   8    2.99    2.80   1
  -5  -1   1   69.56    3.50   1
  -5  -1   2    0.59    1.69   1
  -5  -1   3   -1.69    1.40   1
  -5  -1   4    6.81    1.20   1
  -5  -1   5    0.00    1.00   1
  -5  -1   6    0.90    1.41   1
  -5  -1   7    3.69    1.38   1
  -5  -1   8   -1.00    1.50   1
  -5   0   2   72.93    3.42   1
  -5   0   4    3.80    1.40   1
  -5   0   6   15.37    2.27   1
  -5   0   8    3.61    2.20   1
  -5   1  -8   27.56    3.47   1
  -5   1  -7   32.83    4.58   1
  -5   1  -6  160.53    5.32   1
  -5   1  -5  119.25    5.02   1
  -5   1  -3  134.79    4.88   1
  -5   1  -2  232.56    8.24   1
  -5   1  -1   13.10    1.88   1
  -5   1   0   54.91    2.67   1
  -5   2  -7    7.51    2.79   1
  -5   2  -6    1.30    1.00   1
  -5   2  -5   12.32    1.40   1
  -5   2  -4  472.19   13.91   1
  -5   2  -3  205.06    6.59   1
  -5   2  -2  233.48    7.64   1
  -5   2  -1  384.16   12.15   1
  -5   2   0  104.24    4.70   1
  -5   3  -7   11.97    2.70   1
  -5   3  -6    2.40    0.99   1
  -5   3  -5   92.54    3.46   1
  -5   3  -4   48.72    2.79   1
  -5   3  -3  105.47    4.11   1
  -5   3  -2    6.40    1.52   1
  -5   3  -1    9.00    1.62   1
  -5   3   0  445.21   14.35   1
  -5   4  -7   -2.19    2.31   1
  -5   4  -6    1.59    0.81   1
  -5   4  -5   13.03    1.37   1
  -5   4  -4  102.62    3.65   1
  -5   4  -3    4.41    1.51   1
  -5   4  -2   14.67    2.22   1
  -5   4  -1  136.19    5.13   1
  -5   4   0  109.41    4.39   1
  -5   5  -7    0.30    2.01   1
  -5   5  -6   57.76    3.65   1
  -5   5  -5  179.56    5.90   1
  -5   5  -4   19.62    1.68   1
  -5   5  -3   67.08    2.95   1
  -5   5  -2   15.37    1.88   1
  -5   5  -1   55.65    4.03   1
  -5   5   0  240.87    8.38   1
  -5   6  -7    2.89    2.21   1
  -5   6  -6    7.18    1.61   1
  -5   6  -5  111.09    4.01   1
  -5   6  -4   44.76    2.14   1
  -5   6  -3  433.47   11.66   1
  -5   6  -2   64.64    2.41   1
  -5   6  -1  117.72    3.47   1
  -5   6   0    2.99    2.11   1
  -5   7  -7    8.53    4.03   1
  -5   7  -6    4.41    1.60   1
  -5   7  -5  215.50    7.05   1
  -5   7  -4   -1.00    0.80   1
  -5   7  -3  359.10   10.23   1
  -5   7  -2    7.29    1.62   1
  -5   7  -1  102.21    4.65   1
  -5   7   0   24.30    2.37   1
  -5   8  -6   10.11    2.93   1
  -5   8  -5   30.14    2.42   1
  -5   8  -4    8.53    1.99   1
  -5   8  -3  150.06    7.35   1
  -5   8  -2  160.78    7.35   1
  -5   8  -1   11.83    2.00   1
  -5   8   0  181.98    7.82   1
  -5   9  -6    9.18    2.97   1
  -5   9  -5    1.30    1.09   1
  -5   9  -4    1.80    1.39   1
  -5   9  -3   39.69    3.40   1
  -5   9  -2   63.68    3.99   1
  -5   9  -1   63.36    3.82   1
  -5   9   0   11.97    2.28   1
  -5  10  -6    4.20    2.30   1
  -5  10  -5    1.69    1.59   1
  -5  10  -4    2.31    1.40   1
  -5  10  -3    8.88    2.09   1
  -5  10  -2    8.53    1.99   1
  -5  10  -1   53.88    3.82   1
  -5  10   0  104.04    5.71   1
  -5  11  -5    1.10    2.31   1
  -5  11  -4    2.50    1.49   1
  -5  11  -3    4.20    1.68   1
  -5  11  -2    0.30    1.61   1
  -5  11  -1  103.84    5.50   1
  -5  11   0    1.69    1.79   1
  -5  12  -5    5.02    3.72   1
  -5  12  -4    9.12    2.11   1
  -5  12  -3   27.35    2.93   1
  -5  12  -2  123.88    6.46   1
  -5  12  -1   10.50    2.20   1
  -5  12   0   35.28    4.99   1
  -5  13  -4   -3.61    2.62   1
  -5  13  -3    7.51    4.33   1
  -5  13  -2    9.00    3.90   1
  -5  13  -1    6.81    2.92   1
  -5  13   0    1.90    4.00   1
  -5  14  -4    2.69    2.69   1
  -5  14  -3   58.83    7.98   1
  -5  14  -2   20.07    4.12   1
  -5  14  -1    4.28    3.97   1
  -5  14   0   -1.80    2.60   1
  -5  15  -3   13.99    3.67   1
  -5  15  -2   29.05    5.17   1
  -5  15  -1   15.52    4.02   1
  -5  15   0    0.10    2.84   1
  -5  16  -2   16.56    4.97   1
  -5  16  -1    0.59    3.19   1
  -5  16   0    6.50    4.79   1
  -4 -17   1   11.63    4.50   1
  -4 -17   2  169.26   13.27   1
  -4 -16   1    7.29    2.92   1
  -4 -16   2    1.39    2.78   1
  -4 -16   3    5.81    3.52   1
  -4 -15   1   28.20    4.14   1
  -4 -15   2   42.64    6.01   1
  -4 -15   3   16.00    3.92   1
  -4 -15   4   -5.29    4.42   1
  -4 -14   1   10.30    3.02   1
  -4 -14   2    0.59    2.48   1
  -4 -14   3    4.88    4.11   1
  -4 -14   4   14.21    3.47   1
  -4 -14   5   -3.80    2.69   1
  -4 -13   1   41.86    4.79   1
  -4 -13   2   60.06    6.36   1
  -4 -13   3   42.25    5.85   1
  -4 -13   4    3.50    2.39   1
  -4 -13   5    2.10    2.70   1
  -4 -12   1  127.92    6.56   1
  -4 -12   2   11.22    2.01   1
  -4 -12   3   -1.00    2.00   1
  -4 -12   4   19.10    2.53   1
  -4 -12   5   11.49    1.70   1
  -4 -12   6   10.18    1.72   1
  -4 -11   1 1885.30   52.97   1
  -4 -11   2   31.70    3.04   1
  -4 -11   3 1018.89   46.60   1
  -4 -11   4   18.84    2.43   1
  -4 -11   5   13.18    1.60   1
  -4 -11   6    6.10    1.78   1
  -4 -10   1  654.85   20.47   1
  -4 -10   2    1.80    1.90   1
  -4 -10   3   32.49    2.85   1
  -4 -10   4   35.16    2.85   1
  -4 -10   5   13.91    2.09   1
  -4 -10   6    4.88    1.90   1
  -4 -10   7   -2.50    2.59   1
  -4  -9   1 2265.76   59.02   1
  -4  -9   2   20.98    2.56   1
  -4  -9   3  539.17   18.11   1
  -4  -9   4   18.58    2.41   1
  -4  -9   5   -1.59    1.29   1
  -4  -9   6    3.69    2.11   1
  -4  -9   7    7.08    2.61   1
  -4  -8   1  118.81    5.01   1
  -4  -8   2    7.18    1.98   1
  -4  -8   3    4.80    1.71   1
  -4  -8   4    0.20    1.71   1
  -4  -8   5    0.59    1.79   1
  -4  -8   6    4.41    1.51   1
  -4  -8   7    7.67    3.10   1
  -4  -7   1    5.02    1.39   1
  -4  -7   2   21.81    2.24   1
  -4  -7   3   57.91    3.35   1
  -4  -7   4   16.16    2.33   1
  -4  -7   5   33.76    2.79   1
  -4  -7   6    5.11    1.58   1
  -4  -7   7   15.13    2.72   1
  -4  -7   8    0.79    1.89   1
  -4  -6   1  189.61    6.33   1
  -4  -6   2   68.72    3.32   1
  -4  -6   3  150.55    5.89   1
  -4  -6   4   14.90    2.01   1
  -4  -6   5    7.62    1.60   1
  -4  -6   6    2.99    1.70   1
  -4  -6   7    4.58    3.00   1
  -4  -6   8    3.20    2.79   1
  -4  -5   1  565.96   16.65   1
  -4  -5   2 1312.61   33.33   1
  -4  -5   3  144.72    5.53   1
  -4  -5   4   14.67    1.91   1
  -4  -5   5    9.30    1.40   1
  -4  -5   6    5.71    1.48   1
  -4  -5   7    2.79    1.90   1
  -4  -5   8    2.40    1.89   1
  -4  -4   1  106.71    4.75   1
  -4  -4   2  112.36    4.66   1
  -4  -4   3  154.26    5.46   1
  -4  -4   4    8.58    1.41   1
  -4  -4   5   -0.30    1.00   1
  -4  -4   6    5.02    1.39   1
  -4  -4   7   11.09    1.73   1
  -4  -4   8    0.59    2.28   1
  -4  -3   1   52.42    2.61   1
  -4  -3   2 3066.94  107.44   1
  -4  -3   3  133.63    5.09   1
  -4  -3   4   25.00    1.70   1
  -4  -3   5   26.42    1.75   1
  -4  -3   6    1.59    1.39   1
  -4  -3   7    3.50    1.31   1
  -4  -3   8    6.81    1.83   1
  -4  -2   1   58.52    2.75   1
  -4  -2   2  117.94    5.21   1
  -4  -2   3   -0.50    1.70   1
  -4  -2   4   31.92    2.15   1
  -4  -2   5   63.20    2.86   1
  -4  -2   6    5.11    1.22   1
  -4  -2   7    6.60    1.39   1
  -4  -2   8    6.60    2.78   1
  -4  -1   1  176.89    5.32   1
  -4  -1   2    2.19    1.39   1
  -4  -1   3   56.85    2.71   1
  -4  -1   4   74.82    2.94   1
  -4  -1   5   31.81    1.92   1
  -4  -1   6    3.20    1.22   1
  -4  -1   7    0.59    1.29   1
  -4  -1   8  136.66    9.82   1
  -4   0   2  137.36    4.69   1
  -4   0   4   17.64    1.43   1
  -4   0   6    2.50    1.11   1
  -4   0   8    7.02    2.49   1
  -4   1  -8   35.88    3.95   1
  -4   1  -7    2.79    2.50   1
  -4   1  -6  126.34    4.50   1
  -4   1  -5  121.66    3.75   1
  -4   1  -4  100.00    3.80   1
  -4   1  -3  150.06    5.14   1
  -4   1  -2   93.51    3.87   1
  -4   1  -1    9.80    1.50   1
  -4   1   0  101.40    4.03   1
  -4   2  -8   46.51    5.87   1
  -4   2  -7   60.84    4.52   1
  -4   2  -6  601.23   13.73   1
  -4   2  -5  101.81    3.63   1
  -4   2  -4   73.10    2.91   1
  -4   2  -3   82.63    3.45   1
  -4   2  -2  146.65    4.60   1
  -4   2  -1  178.22    6.41   1
  -4   2   0  261.47    8.41   1
  -4   3  -8    4.20    2.71   1
  -4   3  -7   -0.50    2.00   1
  -4   3  -6    0.30    0.61   1
  -4   3  -5  139.71    4.49   1
  -4   3  -4   27.77    1.48   1
  -4   3  -3   33.99    2.10   1
  -4   3  -2    9.30    1.71   1
  -4   3  -1   69.06    3.16   1
  -4   3   0  873.79   23.65   1
  -4   4  -8   13.62    3.99   1
  -4   4  -7    4.08    2.50   1
  -4   4  -6   18.06    1.02   1
  -4   4  -5   13.91    1.12   1
  -4   4  -4   15.76    1.59   1
  -4   4  -3   22.09    1.41   1
  -4   4  -2  952.34   24.07   1
  -4   4  -1  651.78   17.36   1
  -4   4   0  547.56   14.51   1
  -4   5  -8    3.31    2.40   1
  -4   5  -7    3.31    1.42   1
  -4   5  -6   44.76    1.74   1
  -4   5  -5    8.88    1.07   1
  -4   5  -4   14.06    1.20   1
  -4   5  -3  317.55    7.84   1
  -4   5  -2   45.70    1.76   1
  -4   5  -1    8.41    2.03   1
  -4   5   0  549.43   11.25   1
  -4   6  -8   21.16    4.51   1
  -4   6  -7  211.12    9.01   1
  -4   6  -6   14.59    0.99   1
  -4   6  -5  248.38    6.93   1
  -4   6  -4    1.10    1.01   1
  -4   6  -3   26.83    1.45   1
  -4   6  -2    3.69    0.61   1
  -4   6  -1  202.78    6.84   1
  -4   6   0   31.25    2.46   1
  -4   7  -7    0.40    1.30   1
  -4   7  -6    1.69    0.60   1
  -4   7  -5   19.89    1.52   1
  -4   7  -4   91.78    3.64   1
  -4   7  -3   89.11    3.21   1
  -4   7  -2    7.18    1.72   1
  -4   7  -1    2.59    1.29   1
  -4   7   0   22.66    2.19   1
  -4   8  -7   56.25    4.65   1
  -4   8  -6    3.10    0.99   1
  -4   8  -5  230.74    7.59   1
  -4   8  -4  156.25    7.00   1
  -4   8  -3    6.60    1.28   1
  -4   8  -2   -0.59    1.29   1
  -4   8  -1   32.26    2.61   1
  -4   8   0  135.49    5.59   1
  -4   9  -6    6.50    1.58   1
  -4   9  -5    2.31    1.22   1
  -4   9  -4    3.20    1.50   1
  -4   9  -3    3.31    1.60   1
  -4   9  -2  292.75   11.63   1
  -4   9  -1   11.70    1.98   1
  -4   9   0  215.50    7.63   1
  -4  10  -6    1.39    2.60   1
  -4  10  -5    5.29    1.52   1
  -4  10  -4   17.22    2.24   1
  -4  10  -3  284.26   10.45   1
  -4  10  -2   31.92    2.60   1
  -4  10  -1   25.70    2.64   1
  -4  10   0  103.02    4.87   1
  -4  11  -6    1.10    3.00   1
  -4  11  -5    4.49    1.10   1
  -4  11  -4   54.17    2.94   1
  -4  11  -3    0.90    1.50   1
  -4  11  -2   23.91    2.84   1
  -4  11  -1   29.16    3.02   1
  -4  11   0   77.44    4.58   1
  -4  12  -6   -2.31    2.40   1
  -4  12  -5    4.28    2.11   1
  -4  12  -4   38.44    3.35   1
  -4  12  -3   23.52    2.52   1
  -4  12  -2   13.76    2.30   1
  -4  12  -1   21.07    2.30   1
  -4  12   0  316.13   12.80   1
  -4  13  -5   13.76    2.37   1
  -4  13  -4   46.38    3.95   1
  -4  13  -3   -2.10    1.91   1
  -4  13  -2   22.28    2.64   1
  -4  13  -1   58.68    3.98   1
  -4  13   0    0.79    1.69   1
  -4  14  -5   36.72    3.76   1
  -4  14  -4   11.70    2.39   1
  -4  14  -3   21.62    2.60   1
  -4  14  -2   -0.79    3.68   1
  -4  14  -1    5.11    2.62   1
  -4  14   0    5.11    3.62   1
  -4  15  -4   21.07    2.75   1
  -4  15  -3    3.20    3.11   1
  -4  15  -2   -0.30    2.71   1
  -4  15  -1   10.50    4.60   1
  -4  15   0   30.25    5.50   1
  -4  16  -3    1.21    1.91   1
  -4  16  -2   -0.79    2.99   1
  -4  16  -1    6.30    4.42   1
  -4  16   0   51.12    5.72   1
  -4  17  -2    3.31    2.11   1
  -4  17  -1   51.84    8.35   1
  -4  17   0   71.57    9.14   1
  -3 -16   1    6.10    4.30   1
  -3 -16   2    2.40    2.39   1
  -3 -16   3    9.18    4.61   1
  -3 -16   4    0.30    2.71   1
  -3 -15   1    5.62    2.89   1
  -3 -15   2   -0.40    0.69   1
  -3 -15   3    2.19    0.89   1
  -3 -15   4    1.80    2.71   1
  -3 -15   5    3.31    3.42   1
  -3 -14   1    8.29    0.69   1
  -3 -14   2   39.44    2.26   1
  -3 -14   3   -0.30    0.80   1
  -3 -14   4    4.58    1.28   1
  -3 -14   5    8.70    1.83   1
  -3 -13   1   48.44    2.09   1
  -3 -13   2   31.02    1.89   1
  -3 -13   3   10.50    1.43   1
  -3 -13   4   26.52    2.06   1
  -3 -13   5    3.39    1.51   1
  -3 -13   6    4.41    1.89   1
  -3 -12   1  446.48   11.41   1
  -3 -12   2   45.02    2.01   1
  -3 -12   3    9.18    1.21   1
  -3 -12   4   17.81    1.94   1
  -3 -12   5    0.79    1.09   1
  -3 -12   6    1.39    1.49   1
  -3 -11   1  379.08    9.73   1
  -3 -11   2  109.62    3.98   1
  -3 -11   3   -0.71    0.71   1
  -3 -11   4    6.40    1.62   1
  -3 -11   5    2.31    1.00   1
  -3 -11   6    0.30    0.90   1
  -3 -11   7    1.49    1.39   1
  -3 -10   1 1549.21   40.93   1
  -3 -10   2   19.80    1.34   1
  -3 -10   3    5.38    1.02   1
  -3 -10   4    0.20    1.01   1
  -3 -10   5    1.21    0.90   1
  -3 -10   6    1.59    1.08   1
  -3 -10   7    0.20    1.71   1
  -3  -9   1   67.57    3.78   1
  -3  -9   2   19.80    1.16   1
  -3  -9   3    4.58    0.90   1
  -3  -9   4   24.70    1.59   1
  -3  -9   5    7.29    1.19   1
  -3  -9   6    2.19    1.01   1
  -3  -9   7   -1.80    1.39   1
  -3  -8   1    8.88    1.61   1
  -3  -8   2  245.24    6.26   1
  -3  -8   3  151.04    4.42   1
  -3  -8   4   19.10    1.57   1
  -3  -8   5   54.76    2.37   1
  -3  -8   6    5.71    1.10   1
  -3  -8   7   85.38    5.17   1
  -3  -8   8    5.52    1.60   1
  -3  -7   1    2.10    1.51   1
  -3  -7   2    9.12    0.91   1
  -3  -7   3  171.61    4.98   1
  -3  -7   4    9.42    1.23   1
  -3  -7   5   11.63    1.09   1
  -3  -7   6    8.88    1.37   1
  -3  -7   7    7.51    1.48   1
  -3  -7   8    2.59    1.71   1
  -3  -6   1  672.36   17.11   1
  -3  -6   2   62.57    2.85   1
  -3  -6   3   21.44    1.48   1
  -3  -6   4  119.68    3.28   1
  -3  -6   5   97.02    3.15   1
  -3  -6   6   42.90    2.36   1
  -3  -6   7  147.87    6.08   1
  -3  -6   8   13.40    2.12   1
  -3  -5   1  469.59   12.57   1
  -3  -5   2   72.76    3.24   1
  -3  -5   3  202.21    5.40   1
  -3  -5   4   -0.20    0.80   1
  -3  -5   5   11.02    1.20   1
  -3  -5   6    2.10    1.01   1
  -3  -5   7    2.19    0.89   1
  -3  -5   8    6.30    2.01   1
  -3  -4   1  279.22    8.35   1
  -3  -4   2   -0.10    1.22   1
  -3  -4   3    8.12    1.48   1
  -3  -4   4    1.00    1.00   1
  -3  -4   5   26.73    1.55   1
  -3  -4   6   12.53    1.27   1
  -3  -4   7    5.20    1.19   1
  -3  -4   8    0.30    1.61   1
  -3  -3   1    2.79    1.50   1
  -3  -3   2    5.20    1.60   1
  -3  -3   3   70.06    3.01   1
  -3  -3   4    3.80    1.01   1
  -3  -3   5   82.63    3.27   1
  -3  -3   6    0.71    0.91   1
  -3  -3   7    0.40    1.00   1
  -3  -3   8    2.89    2.01   1
  -3  -2   1 1076.50   27.56   1
  -3  -2   2   -0.90    1.20   1
  -3  -2   3  569.78   15.28   1
  -3  -2   4   16.16    1.29   1
  -3  -2   5    0.10    1.11   1
  -3  -2   6  455.82   12.38   1
  -3  -2   7    9.61    1.30   1
  -3  -2   8   88.92    6.79   1
  -3  -1   1  354.95    9.42   1
  -3  -1   2  696.43   18.47   1
  -3  -1   3   82.45    2.54   1
  -3  -1   4   12.11    1.11   1
  -3  -1   5   23.91    1.37   1
  -3  -1   6   28.30    1.70   1
  -3  -1   7    0.00    1.00   1
  -3  -1   8   93.90    6.59   1
  -3   0   2  504.00   13.92   1
  -3   0   4   12.82    1.22   1
  -3   0   8  308.35   16.16   1
  -3   1  -8  519.84   28.73   1
  -3   1  -7    6.10    2.72   1
  -3   1  -6  179.83    5.10   1
  -3   1  -5   46.38    1.63   1
  -3   1  -4   -0.20    0.80   1
  -3   1  -3    7.62    1.21   1
  -3   1  -2   10.89    1.32   1
  -3   1  -1   32.15    1.93   1
  -3   1   0   83.72    3.11   1
  -3   2  -8    6.71    3.11   1
  -3   2  -7  136.66    9.35   1
  -3   2  -6   10.69    0.92   1
  -3   2  -5   19.18    0.96   1
  -3   2  -4    3.80    0.70   1
  -3   2  -3   46.38    2.04   1
  -3   2  -2  285.61    8.45   1
  -3   2  -1  280.90    8.38   1
  -3   2   0 1697.44   40.38   1
  -3   3  -8   31.25    4.70   1
  -3   3  -7    2.50    0.51   1
  -3   3  -6    0.79    0.69   1
  -3   3  -5    2.99    0.59   1
  -3   3  -4  260.18    6.45   1
  -3   3  -3  169.52    4.43   1
  -3   3  -2 4241.92  100.30   1
  -3   3  -1  101.40    3.63   1
  -3   3   0 4102.40  134.51   1
  -3   4  -8    3.69    2.50   1
  -3   4  -7   13.32    1.53   1
  -3   4  -6   12.11    0.97   1
  -3   4  -5    0.40    0.50   1
  -3   4  -4   88.92    2.83   1
  -3   4  -3  320.05    7.16   1
  -3   4  -2  519.38   11.40   1
  -3   4  -1   16.81    1.72   1
  -3   5  -8   24.40    3.46   1
  -3   5  -7   27.67    2.42   1
  -3   5  -6    3.39    0.88   1
  -3   5  -5   28.62    1.18   1
  -3   5  -4   38.32    1.86   1
  -3   5  -3  441.84   10.09   1
  -3   5  -2  873.79   18.33   1
  -3   5  -1  649.23   13.25   1
  -3   5   0 1176.49   30.18   1
  -3   6  -8    3.50    2.51   1
  -3   6  -7    5.38    1.39   1
  -3   6  -6   22.37    1.61   1
  -3   6  -5  106.92    3.10   1
  -3   6  -4   19.18    1.40   1
  -3   6  -3  118.81    3.71   1
  -3   6  -2  214.62    5.27   1
  -3   6  -1  578.40   15.39   1
  -3   6   0    2.10    1.60   1
  -3   7  -7  113.42    8.73   1
  -3   7  -6   58.37    1.68   1
  -3   7  -5    1.00    0.70   1
  -3   7  -4    0.90    1.20   1
  -3   7  -3   22.37    1.70   1
  -3   7  -2  196.84    5.89   1
  -3   7  -1  125.44    4.26   1
  -3   7   0   65.93    3.09   1
  -3   8  -7    4.49    2.20   1
  -3   8  -6    0.50    0.60   1
  -3   8  -5    5.20    0.68   1
  -3   8  -4   29.27    1.62   1
  -3   8  -3    1.10    1.51   1
  -3   8  -2    3.31    1.49   1
  -3   8  -1  374.81   10.45   1
  -3   8   0  106.30    4.12   1
  -3   9  -7   11.97    2.49   1
  -3   9  -6   62.57    2.37   1
  -3   9  -5   31.36    1.68   1
  -3   9  -4   68.39    2.81   1
  -3   9  -3  267.32    9.16   1
  -3   9  -2   47.33    2.61   1
  -3   9  -1 3106.95  114.82   1
  -3   9   0   -1.10    1.60   1
  -3  10  -7   13.76    2.52   1
  -3  10  -6   14.52    1.52   1
  -3  10  -5   32.83    1.72   1
  -3  10  -4   76.74    3.33   1
  -3  10  -3    1.10    1.20   1
  -3  10  -2  272.25    9.24   1
  -3  10   0   18.32    2.23   1
  -3  11  -7   -0.20    2.02   1
  -3  11  -6    6.10    1.09   1
  -3  11  -5   54.61    2.36   1
  -3  11  -4    8.58    1.17   1
  -3  11  -3  302.41    9.74   1
  -3  11  -2  149.08    6.59   1
  -3  11  -1 2847.29  102.45   1
  -3  11   0   69.56    3.67   1
  -3  12  -6   -1.30    2.90   1
  -3  12  -5   -0.90    1.10   1
  -3  12  -4   18.58    1.64   1
  -3  12  -3   22.00    2.16   1
  -3  12  -2   86.49    3.72   1
  -3  12  -1  370.56   13.09   1
  -3  12   0  147.87    7.05   1
  -3  13  -6    9.67    2.99   1
  -3  13  -5    2.31    1.70   1
  -3  13  -4   13.03    1.59   1
  -3  13  -3   23.04    2.11   1
  -3  13  -2  121.66    5.29   1
  -3  13  -1   31.36    2.35   1
  -3  13   0   -0.10    1.82   1
  -3  14  -5    9.30    2.07   1
  -3  14  -4    2.10    1.51   1
  -3  14  -3    3.39    1.80   1
  -3  14  -2    2.40    2.11   1
  -3  14  -1   11.70    2.12   1
  -3  14   0   26.42    3.29   1
  -3  15  -5    2.19    1.98   1
  -3  15  -4   -0.10    1.82   1
  -3  15  -3   11.49    2.51   1
  -3  15  -2   34.81    3.66   1
  -3  15  -1   34.69    4.71   1
  -3  15   0    5.29    3.82   1
  -3  16  -4    1.21    1.72   1
  -3  16  -3   32.15    3.52   1
  -3  16  -2   33.18    4.26   1
  -3  16  -1   13.69    2.59   1
  -3  16   0  101.61   10.68   1
  -3  17  -3   15.60    3.08   1
  -3  17  -2  150.06   10.78   1
  -3  17  -1   -1.21    1.91   1
  -3  17   0  132.25    9.43   1
  -3  18  -1    6.00    2.60   1
  -3  18   0   79.03    6.93   1
  -2 -16   3    4.41    1.72   1
  -2 -16   4   11.02    2.12   1
  -2 -15   3   38.44    3.47   1
  -2 -15   4    3.80    2.18   1
  -2 -15   5   53.73    5.42   1
  -2 -14   1   26.32    3.08   1
  -2 -14   2   40.45    4.45   1
  -2 -14   3   49.42    3.52   1
  -2 -14   4   19.36    2.73   1
  -2 -14   5    7.18    2.41   1
  -2 -14   6    6.00    2.70   1
  -2 -13   1    4.08    3.39   1
  -2 -13   2   92.54    6.93   1
  -2 -13   3   13.69    1.70   1
  -2 -13   4   -1.99    0.99   1
  -2 -13   5  113.00    8.72   1
  -2 -13   6   10.18    2.49   1
  -2 -12   1   10.63    3.00   1
  -2 -12   2   57.30    5.00   1
  -2 -12   3    8.58    1.52   1
  -2 -12   4    1.30    1.39   1
  -2 -12   5    3.61    1.29   1
  -2 -12   6    9.18    2.18   1
  -2 -12   7    1.80    2.09   1
  -2 -11   1    5.81    1.59   1
  -2 -11   2    5.20    1.60   1
  -2 -11   3    6.60    1.18   1
  -2 -11   4    1.39    1.09   1
  -2 -11   5    6.20    1.49   1
  -2 -11   6    3.80    1.40   1
  -2 -11   7    4.58    2.10   1
  -2 -10   1   55.35    2.98   1
  -2 -10   2   -1.21    1.30   1
  -2 -10   3    1.00    0.90   1
  -2 -10   4    0.90    1.20   1
  -2 -10   5    7.08    1.22   1
  -2 -10   6    1.90    1.49   1
  -2 -10   7    4.00    3.40   1
  -2  -9   1  177.16    6.39   1
  -2  -9   2   -0.30    0.61   1
  -2  -9   3   59.44    2.47   1
  -2  -9   4   15.13    1.32   1
  -2  -9   5   30.25    1.65   1
  -2  -9   6   13.99    2.09   1
  -2  -9   7    1.10    1.41   1
  -2  -9   8   -0.20    3.01   1
  -2  -8   1  306.95    9.46   1
  -2  -8   2  164.61    4.36   1
  -2  -8   3  194.32    5.30   1
  -2  -8   4   19.01    1.22   1
  -2  -8   5   53.14    2.33   1
  -2  -8   6    3.39    0.99   1
  -2  -8   7   15.13    2.02   1
  -2  -8   8    2.10    2.09   1
  -2  -7   1    3.69    0.61   1
  -2  -7   2  234.09    6.12   1
  -2  -7   3  498.63   11.61   1
  -2  -7   4   27.25    1.57   1
  -2  -7   5  988.47   24.52   1
  -2  -7   6   22.09    1.41   1
  -2  -7   7   19.54    2.03   1
  -2  -7   8   11.22    4.02   1
  -2  -6   1 1520.22   29.63   1
  -2  -6   2  201.07    4.82   1
  -2  -6   3  309.76    7.39   1
  -2  -6   4   23.43    1.26   1
  -2  -6   5  105.06    3.49   1
  -2  -6   6    6.92    1.10   1
  -2  -6   7    5.20    1.00   1
  -2  -6   8    2.10    3.39   1
  -2  -5   1  269.62    6.24   1
  -2  -5   2  102.62    2.84   1
  -2  -5   3  338.19    7.72   1
  -2  -5   4  209.96    4.93   1
  -2  -5   5  352.31    8.26   1
  -2  -5   6   83.36    3.29   1
  -2  -5   7    0.90    0.80   1
  -2  -5   8    1.21    1.21   1
  -2  -5   9    1.59    2.60   1
  -2  -4   1   18.66    1.04   1
  -2  -4   2   -0.10    0.71   1
  -2  -4   3   27.46    1.36   1
  -2  -4   4  142.09    3.34   1
  -2  -4   5   21.53    1.30   1
  -2  -4   6   18.84    1.22   1
  -2  -4   7    7.62    0.99   1
  -2  -4   8    1.59    1.01   1
  -2  -4   9    0.00    1.00   1
  -2  -3   1  676.52   16.65   1
  -2  -3   2  135.26    3.49   1
  -2  -3   3  171.61    3.93   1
  -2  -3   4   73.96    2.41   1
  -2  -3   5   45.70    1.76   1
  -2  -3   6    6.10    0.79   1
  -2  -3   7    0.20    0.70   1
  -2  -3   8    1.59    1.29   1
  -2  -3   9    2.31    2.71   1
  -2  -2   1    2.40    1.21   1
  -2  -2   2   28.52    1.50   1
  -2  -2   3  634.54   12.09   1
  -2  -2   4  846.23   15.71   1
  -2  -2   5    3.39    0.81   1
  -2  -2   6    4.00    0.80   1
  -2  -2   7    3.50    0.79   1
  -2  -2   8    9.42    1.29   1
  -2  -1   1 1116.90   26.74   1
  -2  -1   2   79.92    2.86   1
  -2  -1   3   51.84    1.87   1
  -2  -1   5   56.25    1.95   1
  -2  -1   6 1494.60   27.84   1
  -2  -1   7    3.10    0.81   1
  -2  -1   8    1.00    1.10   1
  -2   0   2    3.61    0.80   1
  -2   0   6   28.62    1.61   1
  -2   0   8   37.09    2.68   1
  -2   1  -9   15.60    4.03   1
  -2   1  -8    7.18    2.68   1
  -2   1  -7   -1.30    1.89   1
  -2   1  -6   12.89    2.80   1
  -2   1  -5    2.40    0.50   1
  -2   1  -4   46.24    1.36   1
  -2   1  -3  175.30    5.03   1
  -2   1  -2  160.53    4.81   1
  -2   1  -1  425.18   11.13   1
  -2   1   0   32.38    2.05   1
  -2   2  -9    0.40    3.59   1
  -2   2  -8    9.80    2.69   1
  -2   2  -7    3.39    2.50   1
  -2   2  -6   12.82    0.72   1
  -2   2  -5    7.18    0.70   1
  -2   2  -4  970.32   19.31   1
  -2   2  -3   68.56    1.99   1
  -2   2  -2 3128.17   72.71   1
  -2   2  -1 2980.07   69.88   1
  -2   2   0  255.04    7.99   1
  -2   3  -9   21.72    4.01   1
  -2   3  -8   -0.20    2.62   1
  -2   3  -7    2.89    2.01   1
  -2   3  -6   -0.71    0.60   1
  -2   3  -5  118.37    3.70   1
  -2   3  -4  113.21    2.98   1
  -2   3  -3   22.75    1.14   1
  -2   3  -2  858.49   18.17   1
  -2   3  -1 1219.41   30.03   1
  -2   3   0  146.17    4.59   1
  -2   4  -9    0.10    2.73   1
  -2   4  -8   -2.10    2.09   1
  -2   4  -7    1.39    0.59   1
  -2   4  -6   -0.30    0.61   1
  -2   4  -5   57.91    2.13   1
  -2   4  -4 2899.82   96.93   1
  -2   4  -3   33.76    1.28   1
  -2   4  -1  546.62   11.69   1
  -2   4   0  145.20    5.06   1
  -2   5  -8    0.71    3.51   1
  -2   5  -7    0.90    0.70   1
  -2   5  -6    6.20    0.90   1
  -2   5  -5  239.01    4.64   1
  -2   5  -4   -0.71    0.60   1
  -2   5  -3  229.83    5.46   1
  -2   5  -2  156.25    4.25   1
  -2   5  -1  764.52   19.91   1
  -2   5   0 1084.38   27.00   1
  -2   6  -7    4.20    0.98   1
  -2   6  -6    2.99    0.90   1
  -2   6  -5   64.48    1.77   1
  -2   6  -4   59.91    2.01   1
  -2   6  -3  777.29   20.63   1
  -2   6  -2  131.10    4.35   1
  -2   6  -1   26.42    2.06   1
  -2   6   0  117.07    3.90   1
  -2   7  -7    2.99    1.11   1
  -2   7  -6    4.41    1.09   1
  -2   7  -5   30.58    1.22   1
  -2   7  -4   73.62    2.23   1
  -2   7  -3    1.99    0.90   1
  -2   7  -2  219.34    6.52   1
  -2   7  -1  222.61    6.56   1
  -2   7   0   84.09    3.48   1
  -2   8  -7    1.21    1.30   1
  -2   8  -6    9.18    0.73   1
  -2   8  -5   35.16    1.54   1
  -2   8  -4  121.22    3.52   1
  -2   8  -3  585.16   14.03   1
  -2   8  -2   49.00    2.66   1
  -2   8  -1  113.64    4.26   1
  -2   8   0   47.75    2.63   1
  -2   9  -7   -3.80    1.72   1
  -2   9  -6    7.51    0.82   1
  -2   9  -5   92.54    2.89   1
  -2   9  -4   58.22    2.14   1
  -2   9  -3  106.09    3.50   1
  -2   9  -2   14.36    1.36   1
  -2   9  -1   72.25    3.06   1
  -2   9   0  460.96   12.88   1
  -2  10  -7    3.31    1.89   1
  -2  10  -6   48.16    1.94   1
  -2  10  -5  459.67   10.72   1
  -2  10  -4    0.59    0.80   1
  -2  10  -2    4.20    1.39   1
  -2  10  -1 1134.34   32.33   1
  -2  10   0   24.50    2.28   1
  -2  11  -7    1.30    2.51   1
  -2  11  -6   21.81    1.68   1
  -2  11  -5   94.09    3.49   1
  -2  11  -4  129.73    4.10   1
  -2  11  -3   23.23    1.74   1
  -2  11  -2  264.06    7.80   1
  -2  11  -1  258.24    7.39   1
  -2  11   0   10.11    1.72   1
  -2  12  -7   -1.39    1.89   1
  -2  12  -6    4.08    1.21   1
  -2  12  -5  164.61    5.13   1
  -2  12  -4   38.32    2.23   1
  -2  12  -3 1116.23   25.39   1
  -2  12  -2   34.57    1.88   1
  -2  12  -1  489.29   12.83   1
  -2  12   0  171.09    6.02   1
  -2  13  -6    5.81    1.49   1
  -2  13  -5    1.99    1.30   1
  -2  13  -4   24.01    1.86   1
  -2  13  -3    0.30    1.21   1
  -2  13  -2  160.28    5.57   1
  -2  13  -1   13.40    1.98   1
  -2  13   0    0.00    1.00   1
  -2  14  -6    3.31    2.40   1
  -2  14  -5   -1.10    1.41   1
  -2  14  -4    4.41    1.60   1
  -2  14  -3   44.49    2.80   1
  -2  14  -2   11.09    1.60   1
  -2  14  -1    0.30    1.31   1
  -2  14   0    9.00    1.92   1
  -2  15  -5    1.90    1.60   1
  -2  15  -4    1.99    1.49   1
  -2  15  -3    2.89    1.80   1
  -2  15  -2    2.50    1.49   1
  -2  15  -1   -0.40    1.69   1
  -2  15   0   55.50    4.32   1
  -2  16  -5   17.64    2.77   1
  -2  16  -4  115.99    7.97   1
  -2  16  -3    6.30    2.21   1
  -2  16  -2  106.30    5.77   1
  -2  16  -1    0.71    2.02   1
  -2  16   0    0.30    1.90   1
  -2  17  -4    0.71    1.81   1
  -2  17  -3    3.39    2.50   1
  -2  17  -2   15.21    2.96   1
  -2  17  -1    2.10    2.41   1
  -2  17   0   -1.30    1.89   1
  -2  18  -3    6.71    3.32   1
  -2  18  -2  215.50   12.92   1
  -2  18  -1   43.96    4.51   1
  -2  18   0   15.37    2.90   1
  -2  19   0    8.29    2.59   1
  -1 -16   5    1.69    2.18   1
  -1 -15   5    8.12    2.22   1
  -1 -15   6   -2.31    2.92   1
  -1 -14   4   27.77    3.58   1
  -1 -14   5   17.89    3.30   1
  -1 -14   6    2.31    3.10   1
  -1 -13   4   10.37    2.13   1
  -1 -13   5    0.79    1.69   1
  -1 -13   6    9.12    3.32   1
  -1 -13   7    1.10    2.39   1
  -1 -12   4   74.13    6.37   1
  -1 -12   5    1.99    1.38   1
  -1 -12   6   -0.90    1.80   1
  -1 -12   7    9.30    2.93   1
  -1 -11   1   55.06    4.30   1
  -1 -11   2    4.71    2.30   1
  -1 -11   3   13.62    3.17   1
  -1 -11   4    3.80    2.30   1
  -1 -11   5    3.88    1.30   1
  -1 -11   6    1.10    1.91   1
  -1 -11   7    6.00    3.72   1
  -1 -10   1   -1.90    1.79   1
  -1 -10   2    9.18    2.61   1
  -1 -10   3  149.33    8.80   1
  -1 -10   4    3.31    1.42   1
  -1 -10   5    8.70    1.59   1
  -1 -10   6   15.68    4.12   1
  -1 -10   7    4.58    2.18   1
  -1 -10   8    3.69    2.80   1
  -1  -9   1   87.05    6.90   1
  -1  -9   2    0.30    2.01   1
  -1  -9   3  136.42    6.77   1
  -1  -9   4   29.59    2.07   1
  -1  -9   5   14.36    1.36   1
  -1  -9   6    4.49    1.40   1
  -1  -9   7    8.41    3.07   1
  -1  -9   8   -0.30    3.52   1
  -1  -8   1  422.30   11.92   1
  -1  -8   2   62.57    3.16   1
  -1  -8   3  870.25   24.78   1
  -1  -8   4   22.09    1.69   1
  -1  -8   5   52.56    2.46   1
  -1  -8   6   33.52    2.55   1
  -1  -8   7    1.00    1.80   1
  -1  -8   8    7.67    2.49   1
  -1  -7   1 5312.95  172.02   1
  -1  -7   2   12.39    1.62   1
  -1  -7   3 2491.01   59.89   1
  -1  -7   4  122.10    3.32   1
  -1  -7   5    3.31    1.02   1
  -1  -7   6    4.00    1.80   1
  -1  -7   7   10.18    2.87   1
  -1  -7   8    2.19    2.40   1
  -1  -6   1  499.08   13.40   1
  -1  -6   2   -1.00    1.50   1
  -1  -6   3 1959.83   38.07   1
  -1  -6   4   24.50    1.19   1
  -1  -6   5    2.40    0.71   1
  -1  -6   6   -0.10    1.22   1
  -1  -6   7    1.90    3.09   1
  -1  -6   8    7.02    2.70   1
  -1  -6   9    4.20    2.58   1
  -1  -5   1 1300.32   33.90   1
  -1  -5   2  929.64   23.78   1
  -1  -5   3 1047.82   18.77   1
  -1  -5   4   18.06    1.02   1
  -1  -5   5    4.88    0.80   1
  -1  -5   6   32.72    1.94   1
  -1  -5   7   11.63    2.32   1
  -1  -5   8    1.39    2.50   1
  -1  -5   9    5.71    3.11   1
  -1  -4   1  138.30    4.47   1
  -1  -4   2  369.79    8.85   1
  -1  -4   3   47.33    1.51   1
  -1  -4   4  503.10    9.87   1
  -1  -4   5   39.82    1.77   1
  -1  -4   6    0.20    1.21   1
  -1  -4   7   -1.00    2.00   1
  -1  -4   8   20.88    3.47   1
  -1  -4   9   12.60    3.19   1
  -1  -3   1 1147.18   23.03   1
  -1  -3   2   28.20    1.06   1
  -1  -3   3    7.18    0.70   1
  -1  -3   4  112.36    2.76   1
  -1  -3   5   17.98    1.02   1
  -1  -3   6   18.40    1.29   1
  -1  -3   7   25.00    3.40   1
  -1  -3   8   10.18    3.00   1
  -1  -3   9    6.60    4.21   1
  -1  -2   2 2238.24   43.53   1
  -1  -2   3  579.36   10.59   1
  -1  -2   4  625.50   11.50   1
  -1  -2   5   27.77    1.16   1
  -1  -2   6    4.28    0.58   1
  -1  -2   7    5.90    3.11   1
  -1  -2   8    5.02    2.82   1
  -1  -2   9    7.62    2.82   1
  -1  -1   1   82.45    2.18   1
  -1  -1   3    9.61    0.68   1
  -1  -1   4  866.71   15.31   1
  -1  -1   5   12.39    0.77   1
  -1  -1   6   15.76    0.87   1
  -1  -1   7   16.73    3.11   1
  -1  -1   8   10.82    2.90   1
  -1  -1   9   -1.49    2.49   1
  -1   0   6    1.90    0.69   1
  -1   0   8    2.99    2.70   1
  -1   1  -9   -2.19    2.31   1
  -1   1  -8    5.71    3.82   1
  -1   1  -7   -0.30    2.11   1
  -1   1  -6   15.52    2.68   1
  -1   1  -5   12.60    0.43   1
  -1   1  -4    0.30    0.51   1
  -1   1  -3 1099.59   21.89   1
  -1   1  -2 1471.49   36.83   1
  -1   1  -1   37.45    1.35   1
  -1   2  -9   -0.50    2.61   1
  -1   2  -8    6.40    2.58   1
  -1   2  -7   20.70    3.00   1
  -1   2  -6  130.64    3.20   1
  -1   2  -5  101.00    2.81   1
  -1   2  -4   38.44    1.49   1
  -1   2  -3   58.68    1.84   1
  -1   2  -2    6.30    0.60   1
  -1   2  -1  651.78   13.79   1
  -1   2   0   21.07    1.29   1
  -1   3  -9   -0.40    3.59   1
  -1   3  -8    5.11    2.40   1
  -1   3  -7    0.59    0.29   1
  -1   3  -6  553.19   13.17   1
  -1   3  -5    5.71    0.72   1
  -1   3  -4 1742.23   35.06   1
  -1   3  -3  607.62    9.86   1
  -1   3  -2   94.48    2.53   1
  -1   3  -1   19.10    0.96   1
  -1   3   0   85.38    3.33   1
  -1   4  -8   12.60    3.83   1
  -1   4  -7   57.15    2.27   1
  -1   4  -6  383.77   10.19   1
  -1   4  -5   14.59    1.07   1
  -1   4  -4   95.84    1.96   1
  -1   4  -3  803.16   13.04   1
  -1   4  -2 1466.89   29.87   1
  -1   4  -1    9.61    1.12   1
  -1   4   0  134.79    4.88   1
  -1   5  -7   10.18    1.21   1
  -1   5  -6  315.42    8.17   1
  -1   5  -5  289.68    7.83   1
  -1   5  -4  512.12    8.60   1
  -1   5  -3    0.90    0.49   1
  -1   5  -2  291.73    6.83   1
  -1   5  -1  680.69   17.74   1
  -1   5   0   93.12    3.47   1
  -1   6  -7   58.83    2.76   1
  -1   6  -6    1.49    1.00   1
  -1   6  -5    0.59    0.40   1
  -1   6  -4   44.76    1.47   1
  -1   6  -3   27.35    1.15   1
  -1   6  -2   27.35    1.36   1
  -1   6  -1  931.47   25.03   1
  -1   6   0   29.27    1.95   1
  -1   7  -7    1.80    0.91   1
  -1   7  -6   -0.10    1.01   1
  -1   7  -5    7.18    0.70   1
  -1   7  -4    1.69    0.60   1
  -1   7  -3  195.44    4.47   1
  -1   7  -2    1.90    0.91   1
  -1   7  -1  589.03   12.62   1
  -1   7   0  830.02   21.90   1
  -1   8  -7   21.62    1.77   1
  -1   8  -6   -0.40    0.40   1
  -1   8  -5    6.20    0.80   1
  -1   8  -4  119.03    3.27   1
  -1   8  -3    7.51    0.88   1
  -1   8  -2  332.70    6.93   1
  -1   8  -1    1.69    0.99   1
  -1   8   0   79.92    2.68   1
  -1   9  -7   47.75    3.04   1
  -1   9  -6   21.81    1.21   1
  -1   9  -5 1334.44   35.80   1
  -1   9  -4    9.49    1.11   1
  -1   9  -3   40.83    1.66   1
  -1   9  -2   31.92    1.58   1
  -1   9  -1   36.00    1.80   1
  -1   9   0  162.05    4.84   1
  -1  10  -7  295.15   18.55   1
  -1  10  -6   49.14    1.96   1
  -1  10  -5  369.79    8.46   1
  -1  10  -4   32.15    1.70   1
  -1  10  -3   37.95    1.72   1
  -1  10  -2   53.73    2.20   1
  -1  10  -1  199.37    4.80   1
  -1  10   0    0.10    1.32   1
  -1  11  -7   65.93    5.52   1
  -1  11  -6    0.71    0.71   1
  -1  11  -5 1507.77   62.90   1
  -1  11  -4    1.39    0.99   1
  -1  11  -3  561.69   12.80   1
  -1  11  -2   68.23    2.64   1
  -1  11  -1   12.32    1.40   1
  -1  11   0   87.24    2.99   1
  -1  12  -7   62.73    6.18   1
  -1  12  -6   10.18    1.47   1
  -1  12  -5   97.02    3.55   1
  -1  12  -4  254.08    7.01   1
  -1  12  -3   -0.10    1.01   1
  -1  12  -2    2.59    1.09   1
  -1  12  -1    1.90    1.21   1
  -1  12   0   76.04    2.96   1
  -1  13  -6   14.82    2.08   1
  -1  13  -5   37.21    1.95   1
  -1  13  -4    7.62    1.32   1
  -1  13  -3   57.91    2.74   1
  -1  13  -2    6.71    1.29   1
  -1  13  -1   11.90    1.52   1
  -1  13   0   15.13    1.63   1
  -1  14  -6    0.00    1.00   1
  -1  14  -5    1.99    1.49   1
  -1  14  -4   11.83    1.72   1
  -1  14  -3    1.69    1.20   1
  -1  14  -2    2.59    1.19   1
  -1  14  -1   18.40    1.72   1
  -1  14   0  168.74    5.46   1
  -1  15  -5   11.42    2.23   1
  -1  15  -4    0.79    1.39   1
  -1  15  -3    2.59    1.51   1
  -1  15  -2   19.54    2.21   1
  -1  15  -1    3.61    1.52   1
  -1  15   0    8.70    1.59   1
  -1  16  -5   -3.69    1.88   1
  -1  16  -4    3.69    2.30   1
  -1  16  -3    4.58    2.01   1
  -1  16  -2    7.18    2.20   1
  -1  16  -1    5.62    2.42   1
  -1  16   0   18.32    2.57   1
  -1  17  -4   94.67    6.62   1
  -1  17  -3    6.10    2.42   1
  -1  17  -2   -1.00    2.50   1
  -1  17  -1    3.88    1.89   1
  -1  17   0   32.95    3.79   1
  -1  18  -3    8.12    3.19   1
  -1  18  -2    1.00    2.50   1
  -1  18  -1    3.31    2.29   1
  -1  18   0    4.28    2.40   1
  -1  19  -1   10.37    2.77   1
  -1  19   0    7.78    2.68   1
   0 -16   3    1.80    2.01   1
   0 -15   3    3.20    1.90   1
   0 -15   4    2.89    2.01   1
   0 -15   6    6.20    2.59   1
   0 -14   3    7.62    1.60   1
   0 -14   4   -1.69    2.18   1
   0 -14   5    2.89    2.31   1
   0 -14   6    9.67    2.99   1
   0 -13   3   -1.49    1.20   1
   0 -13   4   -1.59    1.69   1
   0 -13   5    1.39    2.19   1
   0 -13   6   24.80    3.69   1
   0 -13   7   21.81    3.74   1
   0 -12   3   18.23    1.88   1
   0 -12   4    8.18    1.72   1
   0 -12   5   63.36    5.57   1
   0 -12   6   24.01    3.72   1
   0 -12   7   75.17    6.94   1
   0 -11   3    0.10    1.22   1
   0 -11   4    1.10    1.41   1
   0 -11   5   32.38    3.41   1
   0 -11   6   58.52    5.36   1
   0 -11   7  330.51   17.82   1
   0 -10   3   83.54    5.48   1
   0 -10   4    2.69    1.80   1
   0 -10   5   31.70    3.49   1
   0 -10   6    5.38    1.48   1
   0 -10   7  232.56   16.47   1
   0 -10   8    5.62    3.08   1
   0  -9   3   50.27    3.12   1
   0  -9   4   94.48    5.64   1
   0  -9   5    4.41    1.81   1
   0  -9   6    8.88    2.09   1
   0  -9   7  206.78   14.38   1
   0  -9   8    4.00    3.08   1
   0  -8   3    3.80    1.29   1
   0  -8   4    9.00    1.62   1
   0  -8   5    8.01    1.81   1
   0  -8   6    0.79    1.30   1
   0  -8   7   66.75    7.03   1
   0  -8   8    3.31    2.69   1
   0  -7   3   45.43    3.24   1
   0  -7   4   28.62    2.67   1
   0  -7   5   18.06    1.70   1
   0  -7   6   28.62    2.35   1
   0  -7   7    1.30    3.01   1
   0  -7   8   -1.80    2.60   1
   0  -6   3   34.34    3.28   1
   0  -6   4   47.06    3.43   1
   0  -6   5   10.82    1.18   1
   0  -6   6    2.31    1.22   1
   0  -6   7   31.81    4.06   1
   0  -6   8    5.71    3.39   1
   0  -6   9    0.59    2.79   1
   0  -5   1   35.64    2.63   1
   0  -5   2  180.90    5.65   1
   0  -5   3  545.69   14.95   1
   0  -5   4   64.00    3.52   1
   0  -5   5    9.99    1.39   1
   0  -5   6   57.76    3.34   1
   0  -5   7    8.58    2.52   1
   0  -5   8   70.90    6.23   1
   0  -5   9   15.68    4.20   1
   0  -4   1  238.08   10.18   1
   0  -4   2  158.76    5.04   1
   0  -4   3   69.56    2.50   1
   0  -4   4  288.32    8.49   1
   0  -4   5  105.27    4.31   1
   0  -4   6  100.80    4.62   1
   0  -4   7   45.29    4.44   1
   0  -4   8   29.70    3.92   1
   0  -4   9   -4.28    2.40   1
   0  -3   2  710.76   18.66   1
   0  -3   3   14.67    1.38   1
   0  -3   4   50.98    2.43   1
   0  -3   5   20.34    1.89   1
   0  -3   6   93.51    6.00   1
   0  -3   7   16.40    3.32   1
   0  -3   8  180.63   11.83   1
   0  -3   9    8.01    2.89   1
   0  -2   1   24.80    0.90   1
   0  -2   2 1014.42   20.38   1
   0  -2   3   86.12    2.41   1
   0  -2   4  159.77    5.06   1
   0  -2   5  281.23   13.42   1
   0  -2   6   56.25    5.10   1
   0  -2   7    0.79    2.30   1
   0  -2   8   14.29    3.33   1
   0  -2   9   -1.99    2.48   1
   0  -1   1  863.18   29.97   1
   0  -1   2 2839.82  100.19   1
   0  -1   3  116.86    2.59   1
   0  -1   4  384.55   10.98   1
   0  -1   5   10.30    2.31   1
   0  -1   6   11.29    2.42   1
   0  -1   7   22.09    3.76   1
   0  -1   8    8.58    2.87   1
   0  -1   9   -0.79    3.08   1
   0   0   4   79.03    2.13   1
   0   0   6   15.92    4.31   1
   0   0   8   15.37    3.76   1
   0   1  -9    5.38    2.88   1
   0   1  -8    4.20    2.71   1
   0   1  -7   13.03    3.68   1
   0   1  -6    5.62    0.28   1
   0   1  -5    4.49    0.68   1
   0   1  -4  403.61   10.85   1
   0   1  -3  119.25    3.71   1
   0   1  -2 2757.30   98.72   1
   0   1  -1  836.94   20.25   1
   0   2  -9   -1.80    2.20   1
   0   2  -8   11.63    3.14   1
   0   2  -7    0.71    2.10   1
   0   2  -6   68.23    2.31   1
   0   2  -5  285.61    7.10   1
   0   2  -4  165.38    5.14   1
   0   2  -3   84.27    3.12   1
   0   2  -2 1032.98   20.57   1
   0   2  -1   23.04    1.25   1
   0   3  -7   18.84    1.13   1
   0   3  -6   84.09    2.93   1
   0   3  -5   16.81    0.98   1
   0   3  -4   51.12    1.29   1
   0   3  -3   11.22    0.60   1
   0   3  -2  703.84   14.86   1
   0   3  -1 2217.47   78.17   1
   0   4  -7   43.30    1.97   1
   0   4  -6  102.62    4.05   1
   0   4  -5  102.62    4.05   1
   0   4  -4  282.91    5.72   1
   0   4  -3   67.73    1.98   1
   0   4  -2  155.75    3.99   1
   0   4  -1  241.49    5.91   1
   0   5  -7    7.67    1.22   1
   0   5  -6   63.20    2.70   1
   0   5  -5    9.61    0.62   1
   0   5  -4   64.48    1.93   1
   0   5  -3  547.56   12.17   1
   0   5  -2  177.42    4.80   1
   0   5  -1   29.92    1.75   1
   0   6  -7   30.36    2.09   1
   0   6  -6    2.99    0.42   1
   0   6  -5   13.91    0.67   1
   0   6  -4   50.84    1.57   1
   0   6  -3   37.45    1.47   1
   0   6  -2  120.78    3.52   1
   0   6   0   59.29    2.93   1
   0   7  -7   -1.99    0.90   1
   0   7  -6   36.84    1.34   1
   0   7  -5   16.89    0.99   1
   0   7  -4   34.46    1.29   1
   0   7  -3   50.41    1.85   1
   0   7  -2   13.91    1.12   1
   0   7  -1  584.67   13.54   1
   0   8  -7   64.48    3.53   1
   0   8  -6    1.59    0.60   1
   0   8  -5    9.61    0.93   1
   0   8  -4    8.70    0.89   1
   0   8  -3    7.18    0.91   1
   0   8  -2  595.36   11.71   1
   0   8  -1 3961.44   79.30   1
   0   8   0   71.06    2.87   1
   0   9  -7  181.71    7.55   1
   0   9  -6    3.10    0.81   1
   0   9  -5   12.18    1.40   1
   0   9  -4   97.22    2.96   1
   0   9  -3   48.16    2.08   1
   0   9  -2   19.36    1.32   1
   0   9  -1   45.56    1.75   1
   0  10  -7  187.69    8.77   1
   0  10  -6    7.78    1.00   1
   0  10  -5   31.36    1.46   1
   0  10  -4   -1.30    0.89   1
   0  10  -3   88.36    2.82   1
   0  10  -2    2.10    0.90   1
   0  10  -1  246.80    5.97   1
   0  10   0    6.50    1.58   1
   0  11  -7  282.58   19.16   1
   0  11  -6   47.61    2.35   1
   0  11  -5   41.60    2.06   1
   0  11  -4    3.80    1.01   1
   0  11  -3    2.40    1.12   1
   0  11  -2   39.19    1.88   1
   0  11  -1   40.45    2.04   1
   0  12  -7   54.76    6.36   1
   0  12  -6   17.81    1.69   1
   0  12  -5   70.56    2.86   1
   0  12  -4    8.29    1.09   1
   0  12  -3   19.98    1.61   1
   0  12  -2   29.05    1.94   1
   0  12  -1   34.69    1.88   1
   0  12   0    2.10    1.60   1
   0  13  -7   15.68    3.41   1
   0  13  -6   23.62    2.72   1
   0  13  -5    2.89    1.29   1
   0  13  -4    1.69    1.09   1
   0  13  -3    1.99    1.18   1
   0  13  -2  156.75    5.51   1
   0  13  -1   84.46    3.31   1
   0  14  -6    2.40    1.49   1
   0  14  -5    1.49    1.10   1
   0  14  -4    3.10    1.51   1
   0  14  -3    5.90    1.41   1
   0  14  -2   15.52    1.58   1
   0  14  -1  473.93   12.63   1
   0  14   0    0.59    1.99   1
   0  15  -6    3.10    3.48   1
   0  15  -5   -0.10    1.22   1
   0  15  -4    1.21    1.41   1
   0  15  -3   -1.10    1.41   1
   0  15  -2   69.22    3.66   1
   0  15  -1    3.20    1.22   1
   0  16  -5    1.30    2.10   1
   0  16  -4    3.80    1.79   1
   0  16  -3    6.00    2.40   1
   0  16  -2    9.61    2.60   1
   0  16  -1    3.61    2.01   1
   0  16   0   94.28    8.93   1
   0  17  -4    1.59    2.19   1
   0  17  -3    8.18    2.40   1
   0  17  -2   17.31    2.83   1
   0  17  -1   17.89    2.79   1
   0  18  -3   -0.71    2.20   1
   0  18  -2   12.11    2.92   1
   0  18  -1    1.49    2.29   1
   0  18   0   -0.10    2.63   1
   0  19  -2    2.19    3.40   1
   0  19  -1   12.67    2.56   1
   1 -16   2    9.12    1.69   1
   1 -15   3    2.59    1.29   1
   1 -15   4    5.20    1.78   1
   1 -14   3    1.80    1.29   1
   1 -14   4    7.78    1.79   1
   1 -14   5    2.40    2.29   1
   1 -13   3   56.55    4.66   1
   1 -13   4    5.11    1.31   1
   1 -13   5   28.20    2.87   1
   1 -12   3   -0.30    0.90   1
   1 -12   4  248.69   11.04   1
   1 -12   5   85.38    6.84   1
   1 -12   6    5.38    1.90   1
   1 -12   7   78.68    7.63   1
   1 -11   3  572.17   22.01   1
   1 -11   4   -3.10    1.09   1
   1 -11   5 1343.22   54.24   1
   1 -11   6    0.00    1.00   1
   1 -11   7   73.10    7.18   1
   1 -10   0    2.10    2.20   1
   1 -10   2   59.75    2.94   1
   1 -10   3   32.72    2.63   1
   1 -10   4   33.64    3.02   1
   1 -10   5  363.66   17.93   1
   1 -10   6   36.48    3.38   1
   1 -10   7  291.73   18.10   1
   1 -10   8   -1.39    2.78   1
   1  -9   0  131.79    6.43   1
   1  -9   1   41.86    3.75   1
   1  -9   2   38.44    2.36   1
   1  -9   3   36.24    2.77   1
   1  -9   4    8.18    1.60   1
   1  -9   5 1304.65   52.74   1
   1  -9   6   24.11    3.63   1
   1  -9   7   56.55    4.96   1
   1  -9   8   10.30    3.21   1
   1  -8   0   80.82    4.67   1
   1  -8   1    2.10    2.20   1
   1  -8   2  333.06   12.41   1
   1  -8   3    6.20    1.20   1
   1  -8   4  104.65    5.93   1
   1  -8   5    2.79    2.10   1
   1  -8   6    3.31    2.11   1
   1  -8   7   34.93    4.37   1
   1  -8   8   -2.50    2.31   1
   1  -7   0  806.56   21.58   1
   1  -7   1  609.10   22.71   1
   1  -7   2    1.21    0.70   1
   1  -7   3  203.92    8.28   1
   1  -7   4    1.00    1.60   1
   1  -7   5    9.00    2.22   1
   1  -7   6    0.71    2.10   1
   1  -7   7   -1.10    2.10   1
   1  -7   8   -2.50    3.10   1
   1  -6   0   28.94    1.83   1
   1  -6   1  965.97   25.49   1
   1  -6   2   31.25    1.45   1
   1  -6   3   29.81    2.62   1
   1  -6   4   36.60    2.78   1
   1  -6   5    7.62    2.32   1
   1  -6   6   -2.50    2.09   1
   1  -6   7   69.39    6.83   1
   1  -6   8    3.50    3.22   1
   1  -5   0   93.12    3.86   1
   1  -5   1  680.17   14.60   1
   1  -5   2  286.96    8.13   1
   1  -5   3   -0.79    1.30   1
   1  -5   4  521.67   18.73   1
   1  -5   6  303.46   15.68   1
   1  -5   7   13.76    3.78   1
   1  -5   8    1.59    2.90   1
   1  -5   9   -1.10    2.79   1
   1  -4   0  132.02    4.83   1
   1  -4   1    7.90    0.67   1
   1  -4   2 1466.89   29.87   1
   1  -4   3  843.32   30.20   1
   1  -4   4   82.26    4.72   1
   1  -4   5   17.47    2.59   1
   1  -4   6  400.80   18.02   1
   1  -4   7   62.25    5.52   1
   1  -4   8   10.50    2.79   1
   1  -4   9   -3.10    3.10   1
   1  -3   0   89.49    3.22   1
   1  -3   1   19.62    0.80   1
   1  -3   2   96.63    2.75   1
   1  -3   3  613.55   22.29   1
   1  -3   5    2.59    1.80   1
   1  -3   6  540.10   22.78   1
   1  -3   7    0.40    3.09   1
   1  -3   8    5.29    2.58   1
   1  -3   9   -0.20    2.41   1
   1  -2   0   22.94    1.34   1
   1  -2   1  651.27   16.33   1
   1  -2   2    6.00    0.59   1
   1  -2   5   97.42    5.33   1
   1  -2   6  122.54    7.53   1
   1  -2   7   22.00    3.94   1
   1  -2   8    5.81    2.41   1
   1  -2   9    0.00    1.00   1
   1  -1   1   39.31    1.38   1
   1  -1   2 1764.84   61.33   1
   1  -1   4   -0.50    2.00   1
   1  -1   5   15.13    2.18   1
   1  -1   6   13.40    2.27   1
   1  -1   7   -3.20    2.11   1
   1  -1   8    1.69    2.39   1
   1  -1   9   -0.50    2.22   1
   1   0   0    5.52    0.61   1
   1   0   4   29.38    2.49   1
   1   0   6   74.48    5.87   1
   1   0   8   -0.10    3.34   1
   1   1  -8   11.49    3.39   1
   1   1  -7   12.67    0.93   1
   1   1  -6   14.29    0.83   1
   1   1  -5   10.63    0.78   1
   1   1  -4  874.38   15.38   1
   1   1  -3    8.18    0.57   1
   1   1  -1   79.57    2.14   1
   1   2  -7    0.79    0.69   1
   1   2  -6    2.79    0.50   1
   1   2  -5   30.14    1.21   1
   1   2  -4  630.01   16.06   1
   1   2  -3  590.49   16.52   1
   1   2  -2 2162.25   50.22   1
   1   3  -7   24.50    1.68   1
   1   3  -6   19.80    1.07   1
   1   3  -5   16.00    1.12   1
   1   3  -4  106.92    3.72   1
   1   3  -3    8.88    0.89   1
   1   3  -2   27.46    1.47   1
   1   3  -1 1176.49   28.81   1
   1   4  -7    0.71    0.71   1
   1   4  -6    1.59    0.60   1
   1   4  -5   41.34    2.06   1
   1   4  -4  515.29   13.62   1
   1   4  -3   49.84    2.12   1
   1   4  -2  383.38   10.96   1
   1   4  -1  140.42    4.50   1
   1   5  -8    0.00    1.00   1
   1   5  -7    6.10    1.09   1
   1   5  -6   31.25    1.34   1
   1   5  -5    3.69    1.00   1
   1   5  -4   18.92    1.31   1
   1   5  -3 1058.85   27.98   1
   1   5  -2  915.06   23.59   1
   1   5  -1 1288.09   31.58   1
   1   6  -7    0.40    1.00   1
   1   6  -6    0.40    0.59   1
   1   6  -5    1.69    0.81   1
   1   6  -4   23.23    1.74   1
   1   6  -3 1989.16   48.17   1
   1   6  -2   -0.90    1.20   1
   1   6  -1  482.24   12.74   1
   1   7  -7    4.41    0.59   1
   1   7  -6    0.71    0.60   1
   1   7  -5    4.08    0.89   1
   1   7  -4  132.02    4.60   1
   1   7  -3 2484.03   83.73   1
   1   7  -2   13.62    1.48   1
   1   8  -7   -0.40    0.59   1
   1   8  -6   33.29    1.62   1
   1   8  -5   55.50    2.53   1
   1   8  -4   24.90    1.80   1
   1   8  -3  885.66   23.81   1
   1   8  -2   57.00    2.87   1
   1   8  -1  427.25   11.99   1
   1   9  -7    0.30    1.00   1
   1   9  -6    4.00    0.80   1
   1   9  -5   16.08    1.36   1
   1   9  -4   29.81    1.75   1
   1   9  -3  140.90    4.51   1
   1   9  -2    0.10    1.22   1
   1   9  -1   70.39    2.52   1
   1  10  -7    7.18    1.61   1
   1  10  -6   12.89    1.08   1
   1  10  -5    8.41    1.10   1
   1  10  -4    4.58    1.11   1
   1  10  -3  164.10    5.38   1
   1  10  -2   11.29    1.28   1
   1  10  -1    0.71    1.11   1
   1  11  -7    3.39    2.50   1
   1  11  -6    2.40    0.99   1
   1  11  -5    6.71    1.09   1
   1  11  -4    1.21    1.01   1
   1  11  -3   17.39    1.58   1
   1  11  -2    6.92    1.42   1
   1  11  -1   64.48    3.05   1
   1  12  -7   12.67    3.70   1
   1  12  -6    1.21    1.10   1
   1  12  -5    1.39    0.90   1
   1  12  -4   82.08    3.26   1
   1  12  -3   13.69    1.41   1
   1  12  -2    2.31    1.09   1
   1  12  -1    0.79    1.09   1
   1  13  -7    0.00    1.00   1
   1  13  -6    4.58    1.80   1
   1  13  -5   -2.19    1.30   1
   1  13  -4   11.97    1.52   1
   1  13  -3  122.54    4.65   1
   1  13  -2   -0.10    1.01   1
   1  13  -1  234.70    7.05   1
   1  14  -6    0.40    1.79   1
   1  14  -5   16.89    1.81   1
   1  14  -4   31.92    2.49   1
   1  14  -3  230.43    7.59   1
   1  14  -2    7.29    1.51   1
   1  14  -1    9.12    1.63   1
   1  15  -5    1.80    1.69   1
   1  15  -4    7.02    1.91   1
   1  15  -3   72.93    4.27   1
   1  15  -2   30.03    2.52   1
   1  15  -1   90.63    4.38   1
   1  16  -5    1.90    1.90   1
   1  16  -4   37.33    4.15   1
   1  16  -3    2.50    1.71   1
   1  16  -2    8.82    2.02   1
   1  16  -1   23.04    3.65   1
   1  17  -4    0.59    1.79   1
   1  17  -3    2.50    1.90   1
   1  17  -2   27.98    2.86   1
   1  17  -1    8.18    2.80   1
   1  18  -3    1.49    2.00   1
   1  18  -2    1.21    2.31   1
   1  18  -1    0.10    3.34   1
   1  19  -1   -7.62    2.82   1
   2 -15   1    1.80    0.91   1
   2 -15   2    1.30    1.00   1
   2 -14   1    1.21    0.81   1
   2 -14   2    8.29    1.61   1
   2 -14   3   37.09    3.17   1
   2 -14   4    1.90    1.49   1
   2 -13   0    2.99    2.11   1
   2 -13   1   12.11    1.32   1
   2 -13   2  163.58    7.16   1
   2 -13   3    1.69    0.99   1
   2 -13   4   15.68    2.22   1
   2 -13   5    1.21    1.21   1
   2 -12   0  166.67    9.55   1
   2 -12   1  498.63   15.63   1
   2 -12   2   32.04    2.49   1
   2 -12   3 1099.59   41.78   1
   2 -12   4   42.90    3.14   1
   2 -11   0   13.47    2.72   1
   2 -11   1  255.04    7.99   1
   2 -11   2  260.18    8.39   1
   2 -11   3   25.00    2.00   1
   2 -11   4  121.00    7.26   1
   2 -10   0   29.05    2.26   1
   2 -10   1 1143.79   29.76   1
   2 -10   2    3.50    0.79   1
   2 -10   4    0.90    1.01   1
   2  -9   0  471.76   13.03   1
   2  -9   1   74.82    2.42   1
   2  -9   2   14.98    1.32   1
   2  -9   3   94.48    3.89   1
   2  -9   4   55.35    3.42   1
   2  -9   8   10.30    2.89   1
   2  -8   0   53.73    2.93   1
   2  -8   1  112.78    2.97   1
   2  -8   2   45.70    2.03   1
   2  -8   3  582.26   15.44   1
   2  -8   7    5.62    2.61   1
   2  -8   8   18.32    4.54   1
   2  -7   0   89.30    3.21   1
   2  -7   1  229.52    5.45   1
   2  -7   2  214.92    5.57   1
   2  -7   3    1.49    1.20   1
   2  -7   7    4.28    3.39   1
   2  -7   8    5.38    3.99   1
   2  -6   0  114.28    3.85   1
   2  -6   1   20.16    1.80   1
   2  -6   2  127.46    4.29   1
   2  -6   3  771.73   21.67   1
   2  -6   7    3.69    2.69   1
   2  -6   8    4.49    3.18   1
   2  -5   0 1085.04   26.35   1
   2  -5   1  769.51   21.64   1
   2  -5   2  151.78    4.93   1
   2  -5   3  218.15    6.50   1
   2  -5   4    1.49    1.10   1
   2  -5   7   -1.39    2.19   1
   2  -5   8   -1.80    2.30   1
   2  -4   0  141.61    4.52   1
   2  -4   1  528.08   13.79   1
   2  -4   3   38.44    1.98   1
   2  -4   6    0.10    1.92   1
   2  -4   7    3.69    2.30   1
   2  -4   8    0.50    2.81   1
   2  -4   9    1.49    3.78   1
   2  -3   0  140.90    4.51   1
   2  -3   1 1253.87   30.45   1
   2  -3   2  835.79   21.97   1
   2  -3   3   23.52    1.26   1
   2  -3   4  115.78    4.95   1
   2  -3   6    3.10    2.01   1
   2  -3   7    0.50    2.10   1
   2  -3   8    2.10    3.92   1
   2  -3   9   30.25    3.96   1
   2  -2   0  246.49    6.91   1
   2  -2   1 2958.27   70.71   1
   2  -2   2 2632.72   94.41   1
   2  -2   3   67.90    2.31   1
   2  -2   4 1009.97   25.42   1
   2  -2   6   13.47    3.08   1
   2  -2   7   11.02    2.52   1
   2  -2   8   28.41    5.01   1
   2  -2   9   -0.50    2.51   1
   2  -1   0   30.25    1.65   1
   2  -1   1  429.73   11.61   1
   2  -1   2  162.31    6.88   1
   2  -1   3  180.90    5.11   1
   2  -1   4   45.56    1.62   1
   2  -1   5    0.71    1.81   1
   2  -1   6    3.10    2.11   1
   2  -1   7    1.49    3.78   1
   2  -1   8   14.36    2.80   1
   2  -1   9   13.91    3.58   1
   2   0   2 1112.89   28.02   1
   2   0   4  187.96    4.39   1
   2   0   6   15.21    3.20   1
   2   0   8   26.83    3.73   1
   2   1  -7    1.21    0.70   1
   2   1  -6 1401.00   50.16   1
   2   1  -5   56.55    2.26   1
   2   1  -3   50.69    1.85   1
   2   1  -2   73.44    2.57   1
   2   1  -1 1092.96   27.77   1
   2   2  -7    2.40    0.81   1
   2   2  -6    5.62    1.09   1
   2   2  -5    2.99    0.90   1
   2   2  -4  843.32   17.42   1
   2   2  -3  634.03   13.60   1
   2   2  -2   26.01    1.22   1
   2   2  -1    4.08    0.69   1
   2   3  -7    1.69    0.70   1
   2   3  -6    3.88    0.91   1
   2   3  -5   46.65    2.32   1
   2   3  -4   78.32    3.19   1
   2   3  -3  174.50    4.49   1
   2   3  -2  129.28    3.41   1
   2   3  -1  673.92   14.54   1
   2   4  -7    9.99    1.20   1
   2   4  -6   27.67    1.68   1
   2   4  -5   19.71    1.60   1
   2   4  -4  137.12    4.45   1
   2   4  -3   23.43    1.74   1
   2   4  -2   -0.10    1.01   1
   2   4  -1   13.62    1.40   1
   2   5  -7    0.40    1.00   1
   2   5  -6   78.50    3.37   1
   2   5  -5  364.05   10.68   1
   2   5  -4  215.50    6.75   1
   2   5  -3  326.16    9.75   1
   2   5  -2  104.04    3.67   1
   2   5  -1  259.85    9.67   1
   2   6  -7    4.08    1.09   1
   2   6  -6    2.99    1.21   1
   2   6  -5  102.82    4.26   1
   2   6  -4   18.58    1.81   1
   2   6  -3  311.52    9.53   1
   2   6  -2  192.65    6.11   1
   2   6  -1 1508.55   36.51   1
   2   7  -8    4.49    2.42   1
   2   7  -7   21.16    1.38   1
   2   7  -6   26.63    2.17   1
   2   7  -5 1010.60   28.61   1
   2   7  -4   26.11    1.84   1
   2   7  -3  467.42   12.11   1
   2   7  -2  229.83    6.97   1
   2   7  -1    1.69    1.30   1
   2   8  -8   -1.10    1.60   1
   2   8  -7   13.62    1.62   1
   2   8  -6    2.99    1.31   1
   2   8  -5   58.37    3.36   1
   2   8  -4   19.27    2.02   1
   2   8  -3  179.83    6.70   1
   2   8  -2  157.25    5.27   1
   2   8  -1  311.88    8.83   1
   2   9  -8    2.50    2.09   1
   2   9  -7   -0.50    1.11   1
   2   9  -6   14.29    1.51   1
   2   9  -5   34.22    2.69   1
   2   9  -4   18.58    1.98   1
   2   9  -3   65.61    3.08   1
   2   9  -2   -1.21    1.50   1
   2   9  -1  170.30    5.74   1
   2  10  -7   -0.79    1.30   1
   2  10  -6   -1.30    1.00   1
   2  10  -5    6.40    1.11   1
   2  10  -4    0.10    1.11   1
   2  10  -3    1.21    1.30   1
   2  10  -2   -1.69    1.51   1
   2  10  -1   60.53    3.42   1
   2  11  -7    0.40    2.29   1
   2  11  -6    4.20    1.11   1
   2  11  -5   11.22    1.88   1
   2  11  -4    0.00    1.00   1
   2  11  -3    4.88    1.81   1
   2  11  -2    6.81    1.83   1
   2  11  -1    4.71    1.61   1
   2  12  -7    0.71    2.70   1
   2  12  -6   11.09    1.60   1
   2  12  -5    3.20    1.22   1
   2  12  -4   -0.50    1.21   1
   2  12  -3    3.50    1.38   1
   2  12  -2   52.85    3.05   1
   2  12  -1   14.21    2.04   1
   2  13  -6   12.53    2.48   1
   2  13  -5  110.88    5.90   1
   2  13  -4    0.59    1.99   1
   2  13  -3   13.47    1.91   1
   2  13  -2   79.03    4.09   1
   2  13  -1    3.69    1.31   1
   2  14  -6    4.20    2.09   1
   2  14  -5    7.29    2.00   1
   2  14  -4   20.70    2.73   1
   2  14  -3   49.42    4.22   1
   2  14  -2   37.70    2.95   1
   2  14  -1   24.50    2.38   1
   2  15  -5   36.84    4.13   1
   2  15  -4    4.71    1.91   1
   2  15  -3   27.46    3.14   1
   2  15  -2    5.11    2.31   1
   2  15  -1   14.52    2.51   1
   2  16  -5    5.20    2.28   1
   2  16  -4   14.21    2.56   1
   2  16  -3   -2.19    2.31   1
   2  16  -2    7.90    2.59   1
   2  16  -1    1.59    2.09   1
   2  17  -4    9.99    2.59   1
   2  17  -3    6.81    2.09   1
   2  17  -2    1.59    1.99   1
   2  17  -1   -2.99    2.28   1
   2  18  -3   -3.88    2.88   1
   2  18  -2   -2.99    2.11   1
   2  18  -1    0.59    2.59   1
   3 -16   0   91.97    8.82   1
   3 -15   0    6.92    3.21   1
   3 -15   1   30.25    4.18   1
   3 -14   0   29.38    3.90   1
   3 -14   1   17.47    3.09   1
   3 -14   2    3.50    2.28   1
   3 -13   0    0.59    1.89   1
   3 -13   1   24.90    3.29   1
   3 -13   2  136.66    8.88   1
   3 -12   0  131.79    6.43   1
   3 -12   1  337.82   13.60   1
   3 -12   2   77.44    6.34   1
   3 -12   3   27.35    3.35   1
   3 -11   0   65.93    4.06   1
   3 -11   1 2951.75  107.57   1
   3 -11   2  136.42    6.31   1
   3 -11   3  322.56   17.24   1
   3 -10   0   22.37    2.27   1
   3 -10   1 2357.10   85.45   1
   3 -10   2  265.69   10.11   1
   3 -10   3   -4.58    1.71   1
   3 -10   4   89.68    5.68   1
   3  -9   0    3.61    1.79   1
   3  -9   2   49.56    2.82   1
   3  -9   3  276.56    9.98   1
   3  -9   4   80.46    5.56   1
   3  -8   0  110.46    4.62   1
   3  -8   1  393.23   11.90   1
   3  -8   2    2.10    1.39   1
   3  -8   3    0.59    1.19   1
   3  -8   4   33.99    2.80   1
   3  -8   8   11.63    3.68   1
   3  -7   0   66.26    2.93   1
   3  -7   1  123.88    4.45   1
   3  -7   2  193.77    6.68   1
   3  -7   3   24.90    2.10   1
   3  -7   4    1.80    1.10   1
   3  -7   8    9.49    3.08   1
   3  -6   0    0.50    1.11   1
   3  -6   1  575.52   15.35   1
   3  -6   2  216.09    6.76   1
   3  -6   3  109.62    4.19   1
   3  -6   4   22.47    1.71   1
   3  -6   5  105.27    5.95   1
   3  -6   8    0.79    3.77   1
   3  -5   0 1156.68   27.89   1
   3  -5   1  639.08   17.19   1
   3  -5   2  933.91   25.06   1
   3  -5   3  456.25   13.67   1
   3  -5   4   38.94    2.12   1
   3  -5   5   27.46    2.10   1
   3  -5   7   28.52    4.27   1
   3  -5   8   20.07    4.12   1
   3  -4   0 5125.13  171.82   1
   3  -4   1   15.60    1.58   1
   3  -4   2  504.90   14.38   1
   3  -4   3  334.16    9.87   1
   3  -4   4   92.74    3.47   1
   3  -4   5    0.71    0.81   1
   3  -4   7   15.37    3.29   1
   3  -4   8    1.30    3.10   1
   3  -3   0 4148.65  145.57   1
   3  -3   1  100.80    3.61   1
   3  -3   3  181.17    5.65   1
   3  -3   4  267.32    7.85   1
   3  -3   5    1.10    0.61   1
   3  -3   7    6.92    3.10   1
   3  -3   8   28.20    4.67   1
   3  -2   0 1676.90   40.13   1
   3  -2   1  292.41    8.21   1
   3  -2   2  295.84    8.60   1
   3  -2   3   39.44    1.88   1
   3  -2   4    3.80    0.90   1
   3  -2   5   18.84    1.13   1
   3  -2   6   14.06    2.62   1
   3  -2   7  130.42    8.68   1
   3  -2   8   11.29    3.23   1
   3  -1   0   91.01    3.63   1
   3  -1   1   32.95    1.84   1
   3  -1   2    9.18    1.39   1
   3  -1   3    8.29    0.98   1
   3  -1   4    1.30    0.71   1
   3  -1   5   48.86    1.68   1
   3  -1   6  156.00    9.74   1
   3  -1   7    9.18    3.39   1
   3  -1   8  565.96   27.60   1
   3   0   0 2190.24   52.42   1
   3   0   2   25.50    1.62   1
   3   0   4  157.00    4.76   1
   3   0   6   22.18    2.92   1
   3   0   8   45.83    4.87   1
   3   1  -8   87.05    5.97   1
   3   1  -7    0.79    1.00   1
   3   1  -6   27.88    1.90   1
   3   1  -5   25.81    1.73   1
   3   1  -4   14.98    1.63   1
   3   1  -3   79.74    2.68   1
   3   1  -2  692.74   14.21   1
   3   1  -1  346.33   10.05   1
   3   2  -8   74.82    6.57   1
   3   2  -7   11.42    1.28   1
   3   2  -6  453.69   12.35   1
   3   2  -5    1.69    0.99   1
   3   2  -4   12.60    1.21   1
   3   2  -3  572.17   12.44   1
   3   2  -2    0.79    0.80   1
   3   2  -1 1077.15   27.57   1
   3   3  -7    1.00    1.00   1
   3   3  -6    2.40    1.21   1
   3   3  -5   77.79    3.00   1
   3   3  -4    2.10    0.90   1
   3   3  -3   71.74    2.54   1
   3   3  -2    4.49    0.81   1
   3   3  -1    5.52    0.80   1
   3   4  -7    9.42    1.41   1
   3   4  -6   12.60    1.42   1
   3   4  -5   30.36    1.87   1
   3   4  -4   -0.50    1.21   1
   3   4  -3    4.88    0.88   1
   3   4  -2    4.28    0.91   1
   3   4  -1  278.22    6.34   1
   3   5  -7    1.80    1.50   1
   3   5  -6    1.10    1.01   1
   3   5  -5   12.18    1.61   1
   3   5  -4   -1.49    1.68   1
   3   5  -3  197.68    6.47   1
   3   5  -2   67.57    2.96   1
   3   5  -1  443.52   12.64   1
   3   6  -7  158.00    6.54   1
   3   6  -6   33.87    2.44   1
   3   6  -5   96.63    3.93   1
   3   6  -4  120.56    5.05   1
   3   6  -3   19.98    1.88   1
   3   6  -2   58.52    2.91   1
   3   6  -1  656.90   16.40   1
   3   7  -7    4.00    1.52   1
   3   7  -6    7.78    1.51   1
   3   7  -5   10.18    1.47   1
   3   7  -4   15.37    1.96   1
   3   7  -3  170.82    6.01   1
   3   7  -2    3.80    1.40   1
   3   7  -1    4.41    1.60   1
   3   8  -7   80.46    4.49   1
   3   8  -6    8.70    1.71   1
   3   8  -5   50.41    3.55   1
   3   8  -4   19.01    2.09   1
   3   8  -3  142.56    5.49   1
   3   8  -2  245.86    7.84   1
   3   8  -1    1.21    1.41   1
   3   9  -7   -0.20    1.51   1
   3   9  -6    4.08    1.98   1
   3   9  -5    6.10    1.38   1
   3   9  -4   25.00    2.10   1
   3   9  -3    4.00    1.52   1
   3   9  -2   19.54    2.12   1
   3   9  -1   65.12    3.23   1
   3  10  -7    3.39    2.50   1
   3  10  -6    4.28    1.61   1
   3  10  -5   -0.30    1.71   1
   3  10  -4   -1.49    1.49   1
   3  10  -3    7.29    1.67   1
   3  10  -2   12.39    1.97   1
   3  10  -1 1556.30   41.03   1
   3  11  -6    1.80    2.49   1
   3  11  -5    0.20    2.11   1
   3  11  -4    5.71    1.63   1
   3  11  -3   -2.19    1.39   1
   3  11  -2  110.88    5.69   1
   3  11  -1  366.72   13.40   1
   3  12  -6   -1.80    2.49   1
   3  12  -5    2.89    2.89   1
   3  12  -4   17.81    2.19   1
   3  12  -3    9.49    1.79   1
   3  12  -2   47.75    3.59   1
   3  12  -1  433.89   16.25   1
   3  13  -6    1.59    3.18   1
   3  13  -5    2.69    2.49   1
   3  13  -4   26.63    4.54   1
   3  13  -3    8.01    2.60   1
   3  13  -2   27.77    3.27   1
   3  13  -1   40.32    3.56   1
   3  14  -5   11.83    3.30   1
   3  14  -4    8.53    2.51   1
   3  14  -3    2.79    2.40   1
   3  14  -2   32.60    4.00   1
   3  14  -1    4.80    2.72   1
   3  15  -5   -1.69    3.59   1
   3  15  -4    8.58    3.81   1
   3  15  -2    0.59    2.48   1
   3  15  -1   -0.40    2.19   1
   3  16  -4   -0.71    2.70   1
   3  16  -3    5.11    2.89   1
   3  16  -2    6.00    2.89   1
   3  16  -1    5.20    3.10   1
   3  17  -3    8.41    2.73   1
   3  17  -2    2.69    2.49   1
   3  17  -1   19.10    3.32   1
   3  18  -2   33.52    5.56   1
   3  18  -1    3.39    2.39   1
   4 -17   0   83.54    7.68   1
   4 -17   1   66.26    7.65   1
   4 -16   0   35.64    5.13   1
   4 -16   1   -9.30    3.72   1
   4 -16   2   -2.99    2.01   1
   4 -15   0   45.16    5.24   1
   4 -15   1   12.11    3.48   1
   4 -15   2   -3.39    3.09   1
   4 -15   3    0.71    2.02   1
   4 -14   0    6.10    2.82   1
   4 -14   1    5.29    3.82   1
   4 -14   2   -3.10    2.29   1
   4 -14   3   32.38    4.55   1
   4 -13   0    3.69    2.50   1
   4 -13   1   54.17    5.30   1
   4 -13   2   13.47    2.79   1
   4 -13   3    4.88    2.21   1
   4 -13   4   53.44    5.56   1
   4 -12   0  308.00   11.58   1
   4 -12   1   15.60    1.98   1
   4 -12   2   11.29    2.02   1
   4 -12   3   17.81    2.87   1
   4 -12   4   34.93    4.14   1
   4 -11   0   82.08    5.07   1
   4 -11   1   24.90    2.89   1
   4 -11   2   17.47    2.17   1
   4 -11   3   -0.59    1.29   1
   4 -11   4   51.98    4.18   1
   4 -10   0  103.23    4.88   1
   4 -10   1   25.91    2.85   1
   4 -10   2   26.11    2.45   1
   4 -10   3  296.18   10.67   1
   4 -10   4   14.21    1.88   1
   4 -10   5    7.08    1.92   1
   4  -9   0  210.83    8.71   1
   4  -9   1   11.70    1.78   1
   4  -9   2  277.22    9.99   1
   4  -9   3    6.20    1.39   1
   4  -9   4    3.80    1.29   1
   4  -9   5    1.10    1.20   1
   4  -8   0  125.89    5.16   1
   4  -8   1   27.67    2.21   1
   4  -8   2   -0.90    1.60   1
   4  -8   3    5.71    1.72   1
   4  -8   4  171.09    6.54   1
   4  -8   5  242.11   13.69   1
   4  -7   0   17.31    2.08   1
   4  -7   1    6.10    1.78   1
   4  -7   2   13.62    1.62   1
   4  -7   3   89.87    4.17   1
   4  -7   4   98.01    4.55   1
   4  -7   5   23.52    1.94   1
   4  -6   0   27.46    2.41   1
   4  -6   1  192.65    6.66   1
   4  -6   2    3.31    1.42   1
   4  -6   3   28.20    2.23   1
   4  -6   4    1.80    1.10   1
   4  -6   5  229.52    9.09   1
   4  -6   8   17.39    3.92   1
   4  -5   0  550.37   14.55   1
   4  -5   1   10.69    1.83   1
   4  -5   2   50.55    2.56   1
   4  -5   3  327.25   10.49   1
   4  -5   4   16.73    1.80   1
   4  -5   5    8.29    0.98   1
   4  -5   6   38.19    2.35   1
   4  -5   8    5.38    2.78   1
   4  -4   0  567.39   14.77   1
   4  -4   1  654.85   17.40   1
   4  -4   2  987.22   26.39   1
   4  -4   3   22.47    1.99   1
   4  -4   4   11.90    1.17   1
   4  -4   5   15.13    1.40   1
   4  -4   6   16.08    1.28   1
   4  -4   8   -1.49    3.29   1
   4  -3   0  900.00   22.80   1
   4  -3   1   63.68    3.03   1
   4  -3   2    9.18    1.51   1
   4  -3   3   34.22    2.22   1
   4  -3   4   26.01    1.73   1
   4  -3   5  136.42    5.14   1
   4  -3   6   -0.40    0.59   1
   4  -3   7    0.90    3.31   1
   4  -3   8   -2.89    3.60   1
   4  -2   0  259.85    7.09   1
   4  -2   1  172.13    5.51   1
   4  -2   2  145.68    4.83   1
   4  -2   3   88.74    3.77   1
   4  -2   4   61.94    2.68   1
   4  -2   5  106.50    3.92   1
   4  -2   6  576.96   16.81   1
   4  -2   7   55.06    4.75   1
   4  -2   8   64.96    7.25   1
   4  -1   0   97.61    3.56   1
   4  -1   1   12.53    1.42   1
   4  -1   2   85.01    3.32   1
   4  -1   3  145.68    4.83   1
   4  -1   4   95.84    3.52   1
   4  -1   5  113.00    4.25   1
   4  -1   6  130.19    3.65   1
   4  -1   7    6.40    2.99   1
   4  -1   8   33.87    5.01   1
   4   0   0   68.72    2.98   1
   4   0   2  272.25    7.59   1
   4   0   4  837.52   22.57   1
   4   0   8  183.60   11.92   1
   4   1  -8  129.28    9.55   1
   4   1  -7    1.39    1.49   1
   4   1  -6    0.71    1.11   1
   4   1  -5   27.88    2.01   1
   4   1  -4   72.25    2.72   1
   4   1  -3   64.16    2.40   1
   4   1  -2   -0.20    1.61   1
   4   1  -1  173.71    5.54   1
   4   2  -8    2.99    1.90   1
   4   2  -7   -1.00    1.30   1
   4   2  -6    2.40    1.12   1
   4   2  -5   72.76    2.90   1
   4   2  -4   34.93    2.01   1
   4   2  -3    2.89    1.19   1
   4   2  -2  108.37    3.33   1
   4   2  -1   52.56    2.75   1
   4   3  -7    1.10    1.20   1
   4   3  -6    0.10    1.32   1
   4   3  -5   25.81    1.93   1
   4   3  -4   21.53    1.48   1
   4   3  -3  137.59    4.22   1
   4   3  -2 2987.72  102.76   1
   4   3  -1   58.83    2.91   1
   4   4  -7   10.30    1.67   1
   4   4  -6    2.89    1.39   1
   4   4  -5   -1.39    0.90   1
   4   4  -4    2.69    0.98   1
   4   4  -3  147.38    4.61   1
   4   4  -2  111.30    3.38   1
   4   4  -1  105.47    3.08   1
   4   5  -7    3.88    1.89   1
   4   5  -6    2.89    1.70   1
   4   5  -5    8.29    1.73   1
   4   5  -4   14.59    1.83   1
   4   5  -3  134.79    4.18   1
   4   5  -2 1311.16   28.24   1
   4   5  -1  569.30   12.41   1
   4   6  -7   -0.30    1.21   1
   4   6  -6    0.79    1.50   1
   4   6  -5    3.10    1.58   1
   4   6  -4   13.47    2.28   1
   4   6  -3  146.65    5.81   1
   4   6  -2   67.08    3.11   1
   4   6  -1  181.17    6.19   1
   4   7  -7    9.67    1.68   1
   4   7  -6    8.41    2.20   1
   4   7  -5   40.32    3.05   1
   4   7  -4   19.62    1.77   1
   4   7  -3   56.85    2.87   1
   4   7  -2   22.09    2.07   1
   4   7  -1    1.00    1.40   1
   4   8  -7    1.10    1.70   1
   4   8  -6    1.99    1.69   1
   4   8  -5    2.10    1.71   1
   4   8  -4    0.90    1.71   1
   4   8  -3   -0.71    1.61   1
   4   8  -2    9.00    1.68   1
   4   8  -1  129.50    5.23   1
   4   9  -7    7.08    2.98   1
   4   9  -6    1.80    1.39   1
   4   9  -5   -0.10    1.41   1
   4   9  -4   18.58    2.50   1
   4   9  -3  507.15   17.12   1
   4   9  -2   20.07    2.51   1
   4   9  -1 2235.40   79.43   1
   4  10  -7    1.69    1.69   1
   4  10  -6    2.31    2.61   1
   4  10  -5   19.36    3.78   1
   4  10  -4   33.29    2.54   1
   4  10  -3   30.25    2.86   1
   4  10  -2   -0.40    1.89   1
   4  10  -1  633.03   20.13   1
   4  11  -6    6.40    2.48   1
   4  11  -5   11.90    3.73   1
   4  11  -4   22.18    3.39   1
   4  11  -3  975.94   31.86   1
   4  11  -2   34.11    3.27   1
   4  11  -1 1883.56   74.65   1
   4  12  -6    9.00    2.70   1
   4  12  -5   17.14    3.81   1
   4  12  -4   26.11    4.50   1
   4  12  -3    5.11    2.89   1
   4  12  -2   11.97    2.08   1
   4  12  -1  129.73    6.38   1
   4  13  -5    5.11    3.71   1
   4  13  -4   -1.00    2.60   1
   4  13  -3   63.52    6.22   1
   4  13  -2   59.29    6.16   1
   4  13  -1   50.84    5.28   1
   4  14  -5   -2.59    2.61   1
   4  14  -4   10.69    3.47   1
   4  14  -3    1.80    2.49   1
   4  14  -2    5.38    2.78   1
   4  14  -1    1.30    3.81   1
   4  15  -4    3.50    3.10   1
   4  15  -3   11.70    3.97   1
   4  15  -2   22.56    4.66   1
   4  15  -1   35.28    4.75   1
   4  16  -3    6.50    3.21   1
   4  16  -2    1.59    3.88   1
   4  16  -1    5.11    2.89   1
   4  17  -2  196.28   13.45   1
   4  17  -1    8.58    3.57   1
   5 -16   0    0.71    3.11   1
   5 -16   1   -0.71    3.71   1
   5 -16   2   20.79    4.20   1
   5 -15   0    0.40    2.68   1
   5 -15   1    6.71    3.00   1
   5 -15   2   28.62    4.71   1
   5 -15   3   18.84    3.30   1
   5 -14   0    9.42    4.18   1
   5 -14   1   -1.49    2.29   1
   5 -14   2   20.07    4.48   1
   5 -14   3   77.62    7.93   1
   5 -14   4   -2.79    1.90   1
   5 -13   0   -2.31    2.61   1
   5 -13   1    7.90    2.92   1
   5 -13   2    8.58    2.81   1
   5 -13   3    7.67    2.77   1
   5 -13   4   -1.49    2.00   1
   5 -12   0   32.15    4.54   1
   5 -12   1   17.31    3.41   1
   5 -12   2  115.56    7.74   1
   5 -12   3   21.16    3.22   1
   5 -12   4    7.51    3.12   1
   5 -12   5    1.59    1.89   1
   5 -11   0    2.59    1.80   1
   5 -11   1  108.37    5.62   1
   5 -11   2    1.00    2.10   1
   5 -11   3    6.40    2.58   1
   5 -11   4    1.49    1.78   1
   5 -11   5    1.10    2.39   1
   5 -10   0  102.21    5.66   1
   5 -10   1   55.95    3.74   1
   5 -10   2    6.40    1.92   1
   5 -10   3    9.00    1.68   1
   5 -10   4    3.61    1.52   1
   5 -10   5    2.40    2.01   1
   5  -9   0   10.89    2.18   1
   5  -9   1   69.39    4.00   1
   5  -9   2   72.25    4.25   1
   5  -9   3   40.70    3.06   1
   5  -9   4    1.99    1.49   1
   5  -9   5    3.50    1.68   1
   5  -8   0  184.42    7.88   1
   5  -8   1    8.58    1.82   1
   5  -8   2  151.78    6.90   1
   5  -8   3  145.20    6.03   1
   5  -8   4    8.53    1.81   1
   5  -8   5   33.18    2.65   1
   5  -7   0   24.90    2.30   1
   5  -7   1  101.61    4.64   1
   5  -7   2    5.02    2.20   1
   5  -7   3  358.34   12.49   1
   5  -7   4   -1.49    1.20   1
   5  -7   5  205.64    8.60   1
   5  -6   0    3.61    1.60   1
   5  -6   1  118.59    5.01   1
   5  -6   2   58.37    3.21   1
   5  -6   3  444.79   14.76   1
   5  -6   4   35.76    2.99   1
   5  -6   5  117.29    4.98   1
   5  -6   6   -0.20    1.71   1
   5  -5   0  252.49    9.22   1
   5  -5   1   55.95    3.14   1
   5  -5   2   14.67    1.76   1
   5  -5   3   70.39    3.52   1
   5  -5   4   23.62    2.04   1
   5  -5   5  182.52    6.76   1
   5  -4   0  108.99    4.59   1
   5  -4   1  136.66    5.61   1
   5  -4   2   20.98    2.02   1
   5  -4   3    5.02    1.61   1
   5  -4   4   95.65    4.50   1
   5  -4   5    9.99    1.39   1
   5  -4   6    0.71    1.01   1
   5  -3   0  424.77   12.78   1
   5  -3   1    8.53    1.58   1
   5  -3   2    6.40    1.42   1
   5  -3   3  107.12    4.35   1
   5  -3   4   43.56    2.64   1
   5  -3   5   98.60    4.17   1
   5  -3   6    2.19    1.01   1
   5  -2   0  115.78    4.30   1
   5  -2   1  406.43   11.69   1
   5  -2   2  239.63    7.74   1
   5  -2   3  197.12    6.74   1
   5  -2   4  464.40   14.65   1
   5  -2   5    9.92    1.51   1
   5  -2   6    1.80    0.99   1
   5  -2   7    4.08    3.68   1
   5  -1   0   52.71    3.19   1
   5  -1   1   21.07    2.02   1
   5  -1   2  247.75    8.18   1
   5  -1   3  137.83    5.17   1
   5  -1   4 1835.27   65.12   1
   5  -1   5  125.66    4.71   1
   5  -1   6  154.01    5.96   1
   5  -1   7   15.37    2.90   1
   5   0   0   18.06    2.30   1
   5   0   2 1499.24   37.95   1
   5   0   6    0.40    0.89   1
   5   0   8   14.82    3.31   1
   5   1  -8   -1.39    2.38   1
   5   1  -7    5.62    1.61   1
   5   1  -6    2.10    1.19   1
   5   1  -5   -0.40    1.00   1
   5   1  -4    5.38    1.48   1
   5   1  -3   -0.40    1.00   1
   5   1  -2    2.19    1.51   1
   5   1  -1   53.58    2.93   1
   5   2  -7   -0.20    1.31   1
   5   2  -6    3.50    1.38   1
   5   2  -5   16.48    1.38   1
   5   2  -4  232.87    7.32   1
   5   2  -3   48.16    2.36   1
   5   2  -2   87.24    3.74   1
   5   2  -1   23.72    2.24   1
   5   3  -7    9.18    2.18   1
   5   3  -6   25.20    2.01   1
   5   3  -5   26.52    1.85   1
   5   3  -4   27.56    1.78   1
   5   3  -3    4.20    1.31   1
   5   3  -2   25.20    1.71   1
   5   3  -1  262.76    7.46   1
   5   4  -7    1.39    1.89   1
   5   4  -6    8.01    1.81   1
   5   4  -5   14.90    1.62   1
   5   4  -4  607.62   16.27   1
   5   4  -3  122.54    4.43   1
   5   4  -2  178.76    5.08   1
   5   4  -1   56.55    2.26   1
   5   5  -7    2.40    2.79   1
   5   5  -6   10.30    2.38   1
   5   5  -5   94.87    4.87   1
   5   5  -4   26.63    1.96   1
   5   5  -3    1.10    1.09   1
   5   5  -2   15.29    1.41   1
   5   5  -1   83.72    2.93   1
   5   6  -7   -1.00    2.50   1
   5   6  -6    9.67    1.93   1
   5   6  -5   10.11    1.72   1
   5   6  -4   48.16    3.47   1
   5   6  -3   96.04    5.10   1
   5   6  -2   55.06    2.67   1
   5   6  -1    4.58    0.60   1
   5   7  -7    3.20    2.11   1
   5   7  -6   -0.50    2.00   1
   5   7  -5    3.20    2.18   1
   5   7  -4    2.89    1.80   1
   5   7  -3    2.50    1.61   1
   5   7  -2   82.99    4.37   1
   5   7  -1   -0.79    1.69   1
   5   8  -7   -3.50    1.68   1
   5   8  -6    5.20    2.28   1
   5   8  -5   26.11    3.68   1
   5   8  -4   13.99    2.09   1
   5   8  -3  304.50   11.87   1
   5   8  -2   63.36    3.98   1
   5   8  -1    8.70    1.83   1
   5   9  -6    4.49    2.29   1
   5   9  -5  113.00    7.65   1
   5   9  -4   11.70    3.90   1
   5   9  -3    1.90    1.79   1
   5   9  -2   27.67    2.63   1
   5   9  -1   -0.71    1.81   1
   5  10  -6    1.00    3.30   1
   5  10  -5  262.76   18.16   1
   5  10  -4   -2.59    3.70   1
   5  10  -3 1100.25   53.07   1
   5  10  -2   38.81    3.12   1
   5  10  -1    1.39    2.01   1
   5  11  -6    4.88    3.71   1
   5  11  -5   96.43    8.45   1
   5  11  -4    0.00    1.00   1
   5  11  -3    8.70    2.77   1
   5  11  -2  167.96   11.92   1
   5  11  -1   -2.89    1.70   1
   5  12  -5  104.24    8.98   1
   5  12  -4   26.83    4.87   1
   5  12  -3  278.89   18.37   1
   5  12  -2   19.10    4.98   1
   5  12  -1   12.60    3.62   1
   5  13  -5   -6.71    3.99   1
   5  13  -4    1.49    2.68   1
   5  13  -3    6.10    3.11   1
   5  13  -2   31.92    4.07   1
   5  13  -1    0.10    4.04   1
   5  14  -4    4.71    3.52   1
   5  14  -3    2.99    2.80   1
   5  14  -2    4.20    4.18   1
   5  14  -1    1.49    3.20   1
   5  15  -3   -5.29    3.08   1
   5  15  -2    0.50    3.01   1
   5  15  -1    1.90    3.20   1
   5  16  -2   33.06    5.98   1
   5  16  -1   30.14    5.71   1
   6 -15   0   13.40    4.98   1
   6 -15   1   54.17    6.04   1
   6 -14   0   27.77    5.16   1
   6 -14   1    0.71    2.60   1
   6 -14   2   12.82    3.44   1
   6 -13   0    9.61    2.73   1
   6 -13   1   98.60    8.74   1
   6 -13   2   16.89    3.62   1
   6 -13   3   20.16    3.59   1
   6 -12   0    4.41    3.82   1
   6 -12   1    0.20    2.52   1
   6 -12   2    6.92    3.00   1
   6 -12   3   22.37    3.69   1
   6 -12   4    3.50    2.39   1
   6 -11   0   54.17    4.71   1
   6 -11   1   -1.21    2.71   1
   6 -11   2   15.37    3.76   1
   6 -11   3   13.32    2.99   1
   6 -11   4    1.90    2.70   1
   6 -10   0   12.11    3.20   1
   6 -10   1    3.31    3.42   1
   6 -10   2   -5.02    3.32   1
   6 -10   3    2.40    2.39   1
   6 -10   4    5.38    2.88   1
   6 -10   5   19.98    3.13   1
   6  -9   0   14.29    2.27   1
   6  -9   1   13.18    2.40   1
   6  -9   2   39.06    4.62   1
   6  -9   3    4.88    2.78   1
   6  -9   4   -3.88    2.60   1
   6  -9   5    1.39    1.49   1
   6  -8   0    3.10    1.80   1
   6  -8   1   32.15    3.06   1
   6  -8   2    9.42    2.03   1
   6  -8   3    0.40    1.59   1
   6  -8   4    4.08    1.62   1
   6  -8   5   18.92    2.44   1
   6  -7   0   92.93    5.21   1
   6  -7   1  751.86   23.58   1
   6  -7   2    0.10    1.52   1
   6  -7   3  197.68    8.72   1
   6  -7   4   26.63    2.48   1
   6  -7   5    7.78    1.79   1
   6  -6   0   16.40    2.51   1
   6  -6   1    3.39    1.99   1
   6  -6   2   -0.40    1.59   1
   6  -6   3   91.58    5.17   1
   6  -6   4   47.33    3.16   1
   6  -6   5   31.14    2.46   1
   6  -5   0   32.15    2.61   1
   6  -5   1  342.25   12.21   1
   6  -5   2  184.42    7.60   1
   6  -5   3  237.47    9.86   1
   6  -5   4   19.18    2.19   1
   6  -5   5    6.81    1.51   1
   6  -4   0   69.89    3.68   1
   6  -4   1   30.25    2.75   1
   6  -4   2    5.52    1.79   1
   6  -4   3    2.31    1.49   1
   6  -4   4   10.63    1.63   1
   6  -4   5    0.79    1.09   1
   6  -3   0   32.38    2.73   1
   6  -3   1   77.09    4.04   1
   6  -3   2   21.81    1.87   1
   6  -3   3   28.41    2.45   1
   6  -3   4   15.29    1.80   1
   6  -3   5    8.01    1.41   1
   6  -2   0    5.38    1.81   1
   6  -2   1  177.69    6.93   1
   6  -2   2  127.69    5.65   1
   6  -2   3  306.95   10.86   1
   6  -2   4   13.03    1.80   1
   6  -2   5   25.50    2.12   1
   6  -2   7   12.89    3.73   1
   6  -1   0 1270.92   34.94   1
   6  -1   1   68.56    3.97   1
   6  -1   3   85.19    4.06   1
   6  -1   4   11.42    1.69   1
   6  -1   5    5.71    1.39   1
   6  -1   6    1.49    1.29   1
   6  -1   7   10.37    4.12   1
   6   0   0  100.40    4.81   1
   6   0   2  402.40   12.04   1
   6   0   4   14.98    1.78   1
   6   0   6  212.87   11.38   1
   6   1  -7    1.69    3.09   1
   6   1  -6    9.92    2.08   1
   6   1  -5    1.69    1.40   1
   6   1  -4   17.39    2.00   1
   6   1  -3    2.10    1.31   1
   6   1  -2    6.00    1.81   1
   6   1  -1  118.59    5.01   1
   6   2  -7    1.39    2.10   1
   6   2  -6    6.20    2.09   1
   6   2  -5    1.30    1.21   1
   6   2  -4    1.80    1.50   1
   6   2  -3   67.40    3.28   1
   6   2  -2   13.91    2.54   1
   6   2  -1    2.99    1.80   1
   6   3  -7    0.20    2.21   1
   6   3  -6   61.31    5.32   1
   6   3  -5    2.89    1.29   1
   6   3  -4   18.06    1.78   1
   6   3  -3    4.08    1.09   1
   6   3  -2   98.01    4.16   1
   6   3  -1   27.14    2.61   1
   6   4  -7   18.32    3.94   1
   6   4  -6   39.69    4.54   1
   6   4  -5    4.88    1.28   1
   6   4  -4    2.31    1.40   1
   6   4  -3    8.70    1.18   1
   6   4  -2   57.46    2.73   1
   6   4  -1   54.91    3.41   1
   6   5  -7    1.80    2.09   1
   6   5  -6   19.71    4.00   1
   6   5  -5   26.73    3.00   1
   6   5  -4    4.71    1.30   1
   6   5  -3   11.49    1.63   1
   6   5  -2   18.66    1.56   1
   6   5  -1   13.10    1.30   1
   6   6  -6    2.19    2.40   1
   6   6  -5    4.71    2.00   1
   6   6  -4   29.27    4.00   1
   6   6  -3    1.49    1.10   1
   6   6  -2    2.69    0.98   1
   6   6  -1   35.52    1.67   1
   6   7  -6   -4.08    2.50   1
   6   7  -5   -1.59    3.28   1
   6   7  -4    8.82    3.03   1
   6   7  -3   -1.10    2.31   1
   6   7  -2   18.66    2.42   1
   6   7  -1   18.66    2.68   1
   6   8  -6    8.58    2.87   1
   6   8  -5   25.40    4.33   1
   6   8  -4    9.80    3.88   1
   6   8  -3   11.29    2.82   1
   6   8  -2   47.33    4.13   1
   6   8  -1    7.62    1.99   1
   6   9  -6   -0.50    2.31   1
   6   9  -5  118.59   10.24   1
   6   9  -4    6.10    2.72   1
   6   9  -3    5.29    2.99   1
   6   9  -2   83.36    7.12   1
   6   9  -1    7.67    2.77   1
   6  10  -5   35.05    4.97   1
   6  10  -4   51.27    6.16   1
   6  10  -3   -1.10    3.11   1
   6  10  -2    3.80    3.90   1
   6  10  -1   11.83    3.37   1
   6  11  -5  124.10   10.25   1
   6  11  -4    5.62    3.08   1
   6  11  -3   -1.59    2.09   1
   6  11  -2    0.10    3.74   1
   6  11  -1   49.56    5.63   1
   6  12  -4   25.60    5.06   1
   6  12  -3    2.69    4.00   1
   6  12  -2   16.48    3.74   1
   6  12  -1    7.62    4.20   1
   6  13  -3    9.49    4.31   1
   6  13  -2    3.20    2.79   1
   6  13  -1    4.58    3.08   1
   6  14  -2    0.30    3.82   1
   6  14  -1    4.08    4.97   1
   6  15  -1   -8.82    3.21   1
   7 -13   0    6.20    3.49   1
   7 -13   1   -2.40    2.79   1
   7 -12   0   25.30    4.93   1
   7 -12   1   17.31    4.08   1
   7 -12   2   25.10    4.31   1
   7 -11   0    5.71    3.11   1
   7 -11   1   -0.90    2.51   1
   7 -11   2    2.50    2.40   1
   7 -11   3    7.08    2.71   1
   7 -10   0    1.10    2.90   1
   7 -10   1    9.67    4.11   1
   7 -10   2    3.39    3.50   1
   7 -10   3   11.63    2.80   1
   7 -10   4   -0.90    2.20   1
   7  -9   0   -1.00    2.60   1
   7  -9   1    4.88    3.49   1
   7  -9   2   -0.10    3.64   1
   7  -9   3    3.20    2.51   1
   7  -9   4    1.59    2.29   1
   7  -8   0   27.88    4.12   1
   7  -8   1   11.70    3.90   1
   7  -8   2    1.90    3.09   1
   7  -8   3   30.91    4.11   1
   7  -8   4   47.33    4.82   1
   7  -7   0   11.83    3.37   1
   7  -7   1    4.08    3.68   1
   7  -7   2    3.39    2.50   1
   7  -7   3   44.89    5.09   1
   7  -7   4    0.59    2.09   1
   7  -7   5   -3.50    2.39   1
   7  -6   0   57.76    5.93   1
   7  -6   1  149.33   10.51   1
   7  -6   2   67.24    6.23   1
   7  -6   3   41.34    4.76   1
   7  -6   4   -1.21    2.90   1
   7  -6   5    5.11    2.40   1
   7  -5   0   14.52    2.51   1
   7  -5   1    0.40    1.69   1
   7  -5   2    2.50    1.61   1
   7  -5   3    9.92    2.02   1
   7  -5   4   10.69    1.90   1
   7  -5   5    3.80    1.91   1
   7  -4   0   30.03    2.74   1
   7  -4   1   16.40    2.19   1
   7  -4   2   -1.00    1.60   1
   7  -4   3    8.70    1.83   1
   7  -4   4    2.31    1.61   1
   7  -4   5   29.38    3.79   1
   7  -3   0   -0.50    1.70   1
   7  -3   1   41.47    3.35   1
   7  -3   2   -0.79    1.80   1
   7  -3   3    3.50    1.80   1
   7  -3   4   11.70    1.78   1
   7  -3   5    3.61    1.71   1
   7  -2   0  594.87   19.51   1
   7  -2   1  231.95    9.75   1
   7  -2   2    4.08    1.70   1
   7  -2   3   61.78    3.77   1
   7  -2   4    9.30    1.71   1
   7  -2   5   65.12    3.87   1
   7  -1   0   49.98    3.96   1
   7  -1   1   19.36    2.73   1
   7  -1   2    1.30    1.71   1
   7  -1   3   -1.21    1.50   1
   7  -1   4  113.85    5.34   1
   7  -1   5    2.50    1.49   1
   7   0   0 2227.84   77.41   1
   7   0   2   29.05    3.02   1
   7   0   4   50.98    3.14   1
   7   1  -6    6.00    4.12   1
   7   1  -5   10.50    2.92   1
   7   1  -4   27.56    2.84   1
   7   1  -3    2.40    2.29   1
   7   1  -2  352.31   12.76   1
   7   1  -1   75.52    4.00   1
   7   2  -6    3.31    2.51   1
   7   2  -5   -0.10    2.12   1
   7   2  -4    1.99    1.80   1
   7   2  -3   37.82    2.83   1
   7   2  -2  210.54    8.71   1
   7   2  -1   63.04    3.81   1
   7   3  -6   -0.59    3.48   1
   7   3  -5   11.70    2.33   1
   7   3  -4    3.88    2.01   1
   7   3  -3    1.21    1.30   1
   7   3  -2    0.71    1.41   1
   7   3  -1   59.44    4.16   1
   7   4  -6    3.39    2.91   1
   7   4  -5    1.90    1.90   1
   7   4  -4    7.78    1.90   1
   7   4  -3    5.52    2.11   1
   7   4  -2    2.19    1.10   1
   7   4  -1   24.11    2.45   1
   7   5  -6   -4.28    3.89   1
   7   5  -5   -1.30    1.39   1
   7   5  -4    1.10    1.70   1
   7   5  -3   -0.90    1.01   1
   7   5  -2   68.06    3.46   1
   7   5  -1   54.02    3.53   1
   7   6  -5   -0.10    3.64   1
   7   6  -4    2.69    1.51   1
   7   6  -3    2.69    1.31   1
   7   6  -2   14.98    1.70   1
   7   6  -1  369.79   13.46   1
   7   7  -5   -3.50    2.58   1
   7   7  -4   12.18    3.91   1
   7   7  -3   17.64    4.03   1
   7   7  -2   26.52    4.63   1
   7   7  -1   36.12    5.05   1
   7   8  -5    2.69    2.89   1
   7   8  -4    3.50    3.10   1
   7   8  -3   -4.88    2.70   1
   7   8  -2   10.50    3.82   1
   7   8  -1  130.87    9.38   1
   7   9  -4   17.31    4.08   1
   7   9  -3    2.10    2.41   1
   7   9  -2    3.20    2.79   1
   7   9  -1    5.20    3.01   1
   7  10  -4   -5.02    3.00   1
   7  10  -3    7.51    3.12   1
   7  10  -2    4.00    3.08   1
   7  10  -1   -2.40    2.51   1
   7  11  -3    0.79    3.38   1
   7  11  -2    3.69    4.80   1
   7  11  -1    2.59    3.19   1
   7  12  -2   -4.49    3.01   1
   7  12  -1   15.21    5.30   1
   7  13  -1   20.88    4.30   1
   8 -10   0   -6.30    4.32   1
   8 -10   1    1.30    2.69   1
   8  -9   0    1.00    2.90   1
   8  -9   1   -3.80    2.61   1
   8  -9   2   12.53    3.33   1
   8  -8   0    5.29    3.08   1
   8  -8   1    7.18    2.79   1
   8  -8   2   12.32    2.88   1
   8  -8   3    1.69    2.78   1
   8  -7   0    7.29    2.70   1
   8  -7   1   56.55    6.47   1
   8  -7   2   24.70    3.88   1
   8  -7   3    6.60    3.39   1
   8  -6   0    8.88    3.22   1
   8  -6   1    7.78    4.18   1
   8  -6   2    4.08    2.71   1
   8  -6   3   22.09    4.79   1
   8  -6   4   13.62    2.88   1
   8  -5   0    7.02    3.29   1
   8  -5   1   25.30    4.63   1
   8  -5   2    2.69    2.39   1
   8  -5   3   13.99    3.37   1
   8  -5   4  106.50    8.67   1
   8  -4   0   -1.59    3.78   1
   8  -4   1    4.00    3.80   1
   8  -4   2   13.91    2.69   1
   8  -4   3   39.94    4.68   1
   8  -4   4   -0.20    2.02   1
   8  -3   0    5.81    4.29   1
   8  -3   1   16.32    4.36   1
   8  -3   2   -3.31    2.29   1
   8  -3   3   36.60    3.75   1
   8  -3   4  121.66    9.04   1
   8  -2   0   -0.50    2.81   1
   8  -2   1   55.20    5.94   1
   8  -2   2    1.00    2.70   1
   8  -2   3    8.01    3.23   1
   8  -2   4    2.40    2.79   1
   8  -1   0   28.09    4.24   1
   8  -1   1    4.88    2.92   1
   8  -1   2   47.20    5.36   1
   8  -1   3   21.44    3.33   1
   8  -1   4   28.62    4.39   1
   8  -1   5   18.84    3.39   1
   8   0   0    3.69    2.69   1
   8   0   2   52.27    5.21   1
   8   0   4   16.97    2.97   1
   8   1  -5    0.79    2.99   1
   8   1  -4   24.50    3.96   1
   8   1  -3    5.52    1.69   1
   8   1  -2  313.64   21.25   1
   8   1  -1   51.27    5.73   1
   8   2  -5   -3.39    4.08   1
   8   2  -4   96.24    8.04   1
   8   2  -3   44.22    3.46   1
   8   2  -2   74.13    7.06   1
   8   2  -1   -0.40    3.19   1
   8   3  -5    0.10    2.84   1
   8   3  -4   11.22    3.62   1
   8   3  -3    1.59    1.49   1
   8   3  -2   11.63    1.91   1
   8   3  -1   34.69    5.30   1
   8   4  -4    5.29    3.50   1
   8   4  -3    0.90    3.00   1
   8   4  -2    1.39    1.20   1
   8   4  -1    9.61    1.61   1
   8   5  -4    4.08    4.20   1
   8   5  -3   17.47    4.68   1
   8   5  -2   12.18    4.61   1
   8   5  -1    9.61    4.40   1
   8   6  -4   33.87    5.47   1
   8   6  -3   85.38    8.32   1
   8   6  -2   35.64    5.25   1
   8   6  -1    4.28    3.19   1
   8   7  -4    2.69    2.98   1
   8   7  -3   52.56    6.67   1
   8   7  -2    6.40    3.39   1
   8   7  -1    4.41    3.32   1
   8   8  -3   14.90    5.02   1
   8   8  -2    3.39    3.20   1
   8   8  -1    0.71    2.81   1
   8   9  -2   11.09    4.20   1
   8   9  -1    4.80    3.29   1
   8  10  -2   -3.69    3.49   1
   8  10  -1   -1.21    3.21   1
   9  -6   0   18.58    5.26   1
   9  -6   1   -0.71    3.01   1
   9  -5   0    4.71    3.30   1
   9  -5   1   39.31    5.64   1
   9  -4   0    7.78    3.68   1
   9  -4   1    6.50    3.72   1
   9  -4   2   79.92    7.51   1
   9  -3   0   -2.79    3.71   1
   9  -3   1   36.97    5.84   1
   9  -3   2   36.12    4.81   1
   9  -2   0    3.31    2.69   1
   9  -2   1   16.16    3.78   1
   9  -2   2   37.58    5.64   1
   9  -1   0    1.99    2.99   1
   9  -1   1   -1.10    3.00   1
   9  -1   2   -4.88    3.98   1
   9  -1   3   -0.79    3.77   1
   9   0   0   24.50    4.75   1
   9   0   2   26.83    4.35   1
   9   1  -3    1.30    3.40   1
   9   1  -2    0.59    2.99   1
   9   1  -1   11.09    4.99   1
   9   2  -3    3.61    3.42   1
   9   2  -2    2.31    3.01   1
   9   2  -1    4.49    3.60   1
   9   3  -2    0.79    3.58   1
   9   3  -1   34.22    5.50   1
   9   4  -2   -0.59    3.28   1
   9   4  -1    9.18    3.82   1
   9   5  -2   -0.20    3.52   1
   9   5  -1    4.08    2.91   1
   9   6  -1   12.89    4.02   1
   0   0   0    0.00    0.00   0
;
_shelx_hkl_checksum     59027
_shelx_res_file
;
TITL 2,4-dihydroxy-6-methylacetophenone
CELL 0.71073 7.357 15.001 7.318 90 91.017 90
ZERR 4 0.0003 0.001 0.0005 0 0.004 0
LATT 1
SYMM -X,0.5+Y,0.5-Z
SFAC C H O
DISP C 0.003 0.002
DISP H 0 0
DISP O 0.011 0.006
UNIT 36 40 12
EQIV $1 1+X,0.5-Y,0.5+Z
L.S. 8
PLAN  -20
HTAB O11 O9_$1
HTAB O10 O9
LIST 6
LIST 4
ACTA
BOND $H
FMAP 2
CONF
more -3
OMIT -3 180
OMIT 0 6 0
OMIT -1 3 2
OMIT 0 8 0
OMIT 1 0 0
OMIT 1 2 2
OMIT -4 1 3
OMIT 9 3 1
OMIT 2 4 3
OMIT 0 9 1
WGHT    0.073900    0.118700
EXTI    0.056556
FVAR       1.50145
C1    1    0.707874    0.224820    0.774374    11.00000    0.04081    0.03734 =
         0.03730    0.00085   -0.00329    0.00212
C2    1    0.705383    0.320058    0.770856    11.00000    0.03838    0.04087 =
         0.04259    0.00336   -0.00362    0.00610
C3    1    0.850981    0.370424    0.833807    11.00000    0.04378    0.03726 =
         0.04960    0.00289   -0.00480    0.00109
AFIX   3
H3    2    0.844061    0.438134    0.832577    11.00000   -1.20000
AFIX   0
C4    1    1.005097    0.328257    0.897943    11.00000    0.04044    0.04852 =
         0.04494    0.00133   -0.00535   -0.00152
C5    1    1.014198    0.235203    0.900125    11.00000    0.04017    0.04815 =
         0.04516    0.00171   -0.00585    0.00921
AFIX   3
H5    2    1.131988    0.202113    0.940974    11.00000   -1.20000
AFIX   0
C6    1    0.870528    0.183313    0.841714    11.00000    0.04637    0.03929 =
         0.03898    0.00238   -0.00270    0.00677
C7    1    0.545713    0.177626    0.709903    11.00000    0.04619    0.04695 =
         0.04361    0.00012   -0.00466   -0.00197
C8    1    0.518396    0.079210    0.728547    11.00000    0.07708    0.04952 =
         0.10504    0.00890   -0.03444   -0.01559
AFIX 137
H8A   2    0.604434    0.048343    0.654410    11.00000   -1.50000
H8B   2    0.397197    0.063951    0.689112    11.00000   -1.50000
H8C   2    0.536033    0.062202    0.854079    11.00000   -1.50000
AFIX   0
O9    3    0.416565    0.219122    0.636879    11.00000    0.04432    0.05577 =
         0.07563    0.00035   -0.01718   -0.00154
O10   3    0.559722    0.366270    0.709689    11.00000    0.04472    0.04202 =
         0.07823    0.00426   -0.01769    0.00772
AFIX 147
H10   2    0.483024    0.331603    0.668796    11.00000   -1.50000
AFIX   0
O11   3    1.146611    0.379181    0.957357    11.00000    0.04748    0.05559 =
         0.08530    0.00267   -0.02134   -0.00714
AFIX 147
H11   2    1.225623    0.347092    1.002597    11.00000   -1.50000
AFIX   0
C12   1    0.901385    0.084142    0.851014    11.00000    0.06710    0.04292 =
         0.07173    0.00292   -0.01231    0.01256
AFIX 137
H12A  2    0.816519    0.057958    0.933471    11.00000   -1.20000
H12B  2    1.023140    0.072509    0.893958    11.00000   -1.20000
H12C  2    0.884161    0.058753    0.731540    11.00000   -1.20000
AFIX   0
HKLF 4
REM  AGE2106A1
REM R1 =  0.0532 for    1319 Fo > 4sig(Fo)  and  0.0751 for all    1828 data
REM    114 parameters refined using      0 restraints
END
WGHT      0.0739      0.1187
REM Highest difference peak  0.220,  deepest hole -0.169,  1-sigma level  0.036
Q1    1   0.7181  0.2535  0.7523  11.00000  0.05    0.18
Q2    1   0.6456  0.2001  0.7297  11.00000  0.05    0.15
Q3    1   0.8908  0.3584  0.8403  11.00000  0.05    0.14
Q4    1   0.8026  0.3452  0.7558  11.00000  0.05    0.13
Q5    1   0.7591  0.3409  0.8378  11.00000  0.05    0.13
Q6    1   0.8112  0.1978  0.7815  11.00000  0.05    0.12
Q7    1   0.9308  0.3445  0.8286  11.00000  0.05    0.12
Q8    1   0.5901  0.0529  0.8037  11.00000  0.05    0.12
Q9    1   0.9518  0.2091  0.8085  11.00000  0.05    0.11
Q10   1   1.1008  0.2066  1.0342  11.00000  0.05    0.10
Q11   1   0.5655  0.1790  0.7485  11.00000  0.05    0.10
Q12   1   1.2794  0.2408  1.0248  11.00000  0.05    0.10
Q13   1   0.4829  0.0559  0.5802  11.00000  0.05    0.09
Q14   1   1.0049  0.2815  0.9173  11.00000  0.05    0.09
Q15   1   0.4369  0.3178  0.7135  11.00000  0.05    0.09
Q16   1   0.9501  0.0558  1.0838  11.00000  0.05    0.09
Q17   1   1.1524  0.2595  1.0519  11.00000  0.05    0.09
Q18   1   0.5357  0.1323  0.7429  11.00000  0.05    0.09
Q19   1   0.0000  0.5000  0.0000  10.50000  0.05    0.09
Q20   1   0.3366  0.3321  0.5078  11.00000  0.05    0.09
;
_shelx_res_checksum     17220
_shelxl_version_number         .2013
data_New_Global_Publ_Block
_journal_date_recd_electronic     2015-07-09
_journal_date_accepted     2015-07-14
_journal_name_full     'Acta Crystallographica, Section E'
_journal_year     2015
_journal_volume     71
_journal_issue      8
_journal_page_first     o612
_journal_page_last     o613
_journal_paper_category     HO
_journal_paper_doi     10.1107/S2056989015013468
_journal_coeditor_code     XU5859
_publ_contact_author_name     'Palangpon Kongsaeree'
_publ_contact_author_address
;
Department of Chemistry and Center for Excellence in Protein Structure and
Function,Mahidol University
Faculty of Science, Bangkok 10400
Thailand
;
_publ_contact_author_email     'palangpon.kon@mahidol.ac.th'
_publ_contact_author_fax     '+662-3547151'
_publ_contact_author_phone     '+662-2015190'
_publ_section_title
;
Crystal structure of 1-(2,4-dihydroxy-6-methylphenyl)ethanone
;
loop_
    _publ_author_name
    _publ_author_footnote
    _publ_author_address
    'Prabpai, Samran' .
;
Department of Chemistry
and Center for Excellence in Protein Structure and Function,
Faculty of Science, Mahidol University, Bangkok 10400, Thailand
;
    'Kongsaeree, Palangpon' .
;
Department of Chemistry
and Center for Excellence in Protein Structure and Function,
Faculty of Science, Mahidol University, Bangkok 10400, Thailand
;
_publ_section_synopsis     .
