# Supplementary material for: Crystal structure of 1-(2,4-dihy­droxy-6-methyl­phen­yl)ethanone
Source: Acta Crystallogr E Crystallogr Commun. 2015 Jul 29;71(Pt 8):o612–3. doi: 10.1107/S2056989015013468 (PMC4571424; doi:10.1107/S2056989015013468)
Supplement: Supplementary file 2 [file e-71-0o612-Isup2.hkl]

#
# h,k,l, Fc-squared, Fo-squared, sigma(Fo-squared), status flag
#
data_I
_shelx_title ' AGE2106A1'
_shelx_refln_list_code          4
_shelx_F_calc_maximum       48.17
_exptl_crystal_F_000       352.00
_reflns_d_resolution_high  0.7689

loop_
 _space_group_symop_operation_xyz
 'x, y, z'
 '-x, y+1/2, -z+1/2'
 '-x, -y, -z'
 'x, -y-1/2, z-1/2'

_cell_length_a     7.3570
_cell_length_b    15.0010
_cell_length_c     7.3180
_cell_angle_alpha  90.000
_cell_angle_beta   91.017
_cell_angle_gamma  90.000

_shelx_F_squared_multiplier     1.000

loop_
 _refln_index_h
 _refln_index_k
 _refln_index_l
 _refln_F_squared_calc
 _refln_F_squared_meas
 _refln_F_squared_sigma
 _refln_observed_status
   3   0   0       1067.40       1007.61        24.12 o
   4   0   0         33.90         30.51         1.32 o
   5   0   0          6.86          8.01         1.02 o
   6   0   0         40.41         44.57         2.14 o
   7   0   0        876.56       1001.97        34.81 o
   8   0   0          0.72          1.64         1.19 o
   9   0   0         11.33         10.87         2.11 o
   2   1   0         17.17         13.82         0.57 o
   3   1   0         31.07         38.61         1.62 o
   4   1   0         44.76         44.10         1.18 o
   5   1   0         23.54         23.98         0.91 o
   6   1   0        550.40        567.24        10.82 o
   7   1   0         16.52         20.40         1.71 o
   8   1   0         11.85         12.65         1.42 o
   9   1   0          1.33          1.78         1.04 o
   1   2   0         10.37          9.77         0.42 o
   2   2   0        121.82        111.63         2.33 o
   3   2   0        703.59        765.94        12.92 o
   4   2   0        109.90        115.90         2.41 o
   5   2   0         51.99         49.21         2.56 o
   6   2   0          0.28          1.87         0.58 o
   7   2   0        263.36        273.81         8.84 o
   8   2   0          0.70          0.90         1.34 o
   9   2   0          2.66         -0.27         2.13 o
   1   3   0         44.15         38.94         1.03 o
   2   3   0         66.19         63.85         1.43 o
   3   3   0       1851.41       1934.20        46.34 o
   4   3   0        359.99        397.27         7.35 o
   5   3   0        190.02        193.30         4.55 o
   6   3   0         17.00         14.65         0.90 o
   7   3   0          0.22         -0.80         0.58 o
   8   3   0          0.52          1.65         1.01 o
   9   3   0          0.00         -0.53         1.04 o
   1   4   0         58.13         59.34         1.53 o
   2   4   0         65.90         63.69         1.50 o
   3   4   0       2218.21       2418.90        81.09 o
   4   4   0        225.62        248.63         4.62 o
   5   4   0         43.54         48.49         1.41 o
   6   4   0         29.51         30.75         1.20 o
   7   4   0         16.38         13.23         0.89 o
   8   4   0          0.20          1.37         2.38 o
   9   4   0          0.63          2.52         1.07 o
   1   5   0         36.40         41.37         1.15 o
   2   5   0        557.59        490.10         8.52 o
   3   5   0        494.74        524.19         9.21 o
   4   5   0        217.88        245.10         3.97 o
   5   5   0        112.49        109.48         2.76 o
   6   5   0         12.31         12.60         1.89 o
   7   5   0          8.26          5.97         0.83 o
   8   5   0          5.92          3.66         1.04 o
   9   5   0          0.42          0.43         1.51 o
   1   6   0         16.78         12.91         0.59 o
   2   6   0         41.83         51.38         1.22 o
   3   6   0          0.21          0.51         0.40 o
   4   6   0         12.25         13.06         0.84 o
   5   6   0          2.06          1.48         0.57 o
   6   6   0          9.81          8.97         0.99 o
   7   6   0         30.60         24.96         1.04 o
   8   6   0          0.98          3.27         1.11 o
   9   6   0          4.06          7.35         1.45 o
   1   7   0        332.25        366.56         6.89 o
   2   7   0         37.36         38.62         1.16 o
   3   7   0         28.02         29.34         0.94 o
   4   7   0          9.04          8.97         1.19 o
   5   7   0          9.58         10.92         0.73 o
   6   7   0         46.57         42.85         1.69 o
   7   7   0          5.41          6.20         1.21 o
   8   7   0          4.81          3.86         1.00 o
   1   8   0         27.30         35.58         1.03 o
   2   8   0         19.53         22.45         1.33 o
   3   8   0         44.33         48.04         1.37 o
   4   8   0         55.68         57.94         2.13 o
   5   8   0         88.85         81.39         2.47 o
   6   8   0          1.27          1.87         0.58 o
   7   8   0         10.13         12.35         1.39 o
   8   8   0          1.29          2.64         0.95 o
   1   9   0         74.18         67.77         6.72 o
   2   9   0        195.84        207.77         4.08 o
   3   9   0          0.69          0.50         1.04 o
   4   9   0         93.73         94.87         2.55 o
   5   9   0          5.53          5.07         0.70 o
   6   9   0          7.70          6.54         0.73 o
   7   9   0          0.01         -1.51         1.09 o
   8   9   0          0.98          1.83         1.59 o
   0  10   0          5.20          2.88         0.70 o
   1  10   0          0.08          0.38         0.50 o
   2  10   0         12.99         11.97         1.01 o
   3  10   0          9.62          9.10         0.90 o
   4  10   0         44.23         45.78         1.53 o
   5  10   0         47.36         45.78         1.78 o
   6  10   0          5.59          5.80         1.08 o
   7  10   0          1.41          0.76         0.95 o
   8  10   0          0.11         -0.06         2.44 o
   1  11   0         41.24         38.73         1.33 o
   2  11   0          4.16          5.00         0.75 o
   3  11   0         26.66         30.17         1.21 o
   4  11   0         35.51         35.33         1.51 o
   5  11   0          0.75          0.95         0.56 o
   6  11   0         19.11         22.43         2.12 o
   7  11   0          1.05          1.24         1.57 o
   0  12   0          0.20          0.93         0.71 o
   1  12   0         32.05         33.75         1.31 o
   2  12   0         72.44         75.44         2.26 o
   3  12   0         61.35         61.97         3.57 o
   4  12   0        130.38        138.56         3.82 o
   5  12   0         16.95         14.93         1.49 o
   6  12   0          3.95          4.09         2.28 o
   7  12   0         11.82         10.44         1.54 o
   1  13   0          8.56          6.71         0.72 o
   2  13   0          0.02          0.43         0.66 o
   3  13   0          1.05          0.11         0.58 o
   4  13   0          1.21          0.87         0.64 o
   5  13   0          0.45         -0.29         0.97 o
   6  13   0          3.26          2.88         1.65 o
   7  13   0          5.13          3.68         1.12 o
   0  14   0          0.15          0.26         0.88 o
   1  14   0         84.58         74.95         2.43 o
   2  14   0          2.40          3.99         0.85 o
   3  14   0         14.00         12.30         1.12 o
   4  14   0          3.15          2.51         0.99 o
   5  14   0          1.24          1.11         2.49 o
   6  14   0          9.98         16.04         3.50 o
   1  15   0          3.15          3.86         0.71 o
   2  15   0         25.10         24.63         1.92 o
   3  15   0          2.55          2.74         1.09 o
   4  15   0         14.93         17.54         3.31 o
   5  15   0          0.01          0.11         0.86 o
   6  15   0          2.67          4.39         1.40 o
   0  16   0         43.15         41.85         3.96 o
   1  16   0          8.11          8.13         1.14 o
   2  16   0          0.42          0.13         0.84 o
   3  16   0         40.36         42.66         3.02 o
   4  16   0         14.69         19.49         3.43 o
   5  16   0          0.39          1.33         1.28 o
   1  17   0         14.86         14.62         1.68 o
   2  17   0          0.08         -0.58         0.84 o
   3  17   0         54.37         58.71         4.19 o
   4  17   0         29.92         35.07         2.66 o
   0  18   0          0.10         -0.04         1.17 o
   1  18   0          0.08          1.90         1.06 o
   2  18   0          5.61          6.82         1.29 o
   3  18   0         26.98         35.07         3.08 o
   1  19   0          2.28          3.45         1.19 o
   2  19   0          3.92          3.68         1.15 o
  -9   1   1          4.95          5.04         1.53 o
  -8   1   1         22.42         22.18         1.77 o
  -7   1   1         31.41         32.92         1.29 o
  -6   1   1         43.24         50.04         2.50 o
  -5   1   1         25.90         27.16         3.55 o
  -4   1   1         92.04         77.98         1.71 o
  -3   1   1        157.22        156.50         3.06 o
  -2   1   1        561.92        503.03         8.76 o
  -1   1   1         33.51         36.02         0.68 o
   0   1   1        435.59        390.05         7.74 o
   1   1   1         20.26         17.05         0.43 o
   2   1   1        209.67        191.39         3.60 o
   3   1   1          9.53         14.45         0.59 o
   4   1   1          5.11          5.06         0.61 o
   5   1   1          6.01          7.87         1.77 o
   6   1   1         32.49         29.41         1.20 o
   7   1   1         13.02         12.53         3.35 o
   8   1   1          4.99          3.48         1.33 o
   9   1   1          0.32         -1.02         1.01 o
  -9   2   1          0.09          0.99         1.06 o
  -8   2   1          0.13         -0.37         0.90 o
  -7   2   1         28.61         28.72         1.18 o
  -6   2   1          0.17          0.90         0.55 o
  -5   2   1         10.25          9.67         0.93 o
  -4   2   1         26.93         24.72         1.32 o
  -3   2   1        490.26        485.17         8.78 o
  -2   2   1          2.76          1.64         0.37 o
   0   2   1         15.16         10.76         0.39 o
   1   2   1        348.49        295.09         4.77 o
   2   2   1       1425.21       1395.63        23.36 o
   3   2   1        110.95        127.71         2.61 o
   4   2   1         72.86         77.67         1.86 o
   5   2   1        170.22        176.30         4.96 o
   6   2   1         78.43         78.59         2.21 o
   7   2   1        103.24        106.01         2.89 o
   8   2   1         19.49         22.20         2.08 o
   9   2   1          1.17          4.59         2.85 o
  -9   3   1         10.15         13.14         1.80 o
  -8   3   1         15.62         15.16         1.55 o
  -7   3   1         26.30         25.51         1.21 o
  -6   3   1         11.31         11.32         0.77 o
  -5   3   1        114.15        118.29         2.46 o
  -4   3   1         27.28         24.62         1.42 o
  -3   3   1          2.66          2.22         0.61 o
  -2   3   1        319.33        303.22         4.92 o
  -1   3   1        557.95        528.70         8.21 o
   0   3   1       1044.58       1042.69        36.76 o
   1   3   1          5.47          8.61         0.27 o
   2   3   1        585.71        561.07         9.70 o
   3   3   1         55.84         44.92         1.14 o
   4   3   1         29.53         29.46         1.19 o
   5   3   1          3.17          3.89         0.50 o
   6   3   1         34.60         33.46         1.19 o
   7   3   1         21.20         20.07         1.61 o
   8   3   1          5.85          5.76         1.48 o
  -9   4   1          1.12          1.81         2.06 o
  -8   4   1          4.95          4.94         1.31 o
  -7   4   1         15.10         13.76         3.07 o
  -6   4   1         20.69         22.90         1.40 o
  -5   4   1         23.06         24.58         0.81 o
  -4   4   1         37.98         46.99         1.15 o
  -3   4   1        123.69        124.02         2.25 o
  -2   4   1          8.72          7.64         1.12 o
  -1   4   1         62.87         61.99         1.41 o
   0   4   1        127.74        107.40         2.28 o
   1   4   1          5.19          3.74         0.38 o
   2   4   1        235.78        241.10         4.15 o
   3   4   1          4.38          7.18         0.52 o
   4   4   1        280.27        291.71         5.49 o
   5   4   1         60.45         60.58         1.68 o
   6   4   1         16.86         14.56         0.93 o
   7   4   1          7.58          7.23         0.71 o
   8   4   1          1.78          1.41         1.08 o
   9   4   1          0.64          0.99         2.02 o
  -9   5   1          2.56          1.93         1.03 o
  -8   5   1          6.64          5.31         1.45 o
  -7   5   1         20.78         23.64         1.28 o
  -6   5   1          5.87          6.09         0.50 o
  -5   5   1         32.00         35.95         1.74 o
  -4   5   1        226.91        253.30         4.44 o
  -3   5   1        206.31        203.84         5.81 o
  -2   5   1        131.63        118.86         2.34 o
  -1   5   1        531.59        585.25        10.45 o
   0   5   1         14.73         14.16         1.27 o
   1   5   1        363.41        305.88         5.07 o
   2   5   1        344.57        343.88         6.57 o
   3   5   1        247.43        288.21         4.69 o
   4   5   1          2.42          4.35         0.60 o
   5   5   1         25.84         24.78         1.10 o
   6   5   1        175.67        156.61         4.34 o
   7   5   1          0.23          0.79         0.65 o
   8   5   1         13.30         12.00         1.53 o
   9   5   1         17.88         17.62         1.85 o
  -9   6   1          6.81          4.85         1.27 o
  -8   6   1          2.31          1.65         0.97 o
  -7   6   1        162.64        164.19         5.07 o
  -6   6   1         12.20         15.15         1.53 o
  -5   6   1          1.21          2.02         0.25 o
  -4   6   1         73.62         82.37         1.97 o
  -3   6   1        292.05        296.86         5.29 o
  -2   6   1        726.21        686.30        10.42 o
  -1   6   1        216.03        219.05         4.12 o
   1   6   1        499.90        427.63         8.05 o
   2   6   1         11.49         10.34         1.39 o
   3   6   1        254.83        257.55         4.85 o
   4   6   1         72.09         87.84         2.25 o
   5   6   1         41.25         52.39         1.27 o
   6   6   1          1.66          2.85         1.06 o
   7   6   1         75.82         70.28         2.82 o
   8   6   1          1.50          2.33         1.06 o
   9   6   1          0.04          0.27         0.97 o
  -8   7   1          5.17          2.68         1.11 o
  -7   7   1         19.14         17.16         1.65 o
  -6   7   1          9.15          8.21         0.79 o
  -5   7   1          0.03          0.47         0.79 o
  -4   7   1          1.38          1.42         0.89 o
  -3   7   1          1.30          1.43         0.51 o
  -2   7   1          0.60          1.47         0.44 o
  -1   7   1       2320.66       2509.31        81.25 o
   0   7   1        238.25        261.19         6.05 o
   1   7   1        259.60        265.40         4.93 o
   2   7   1        104.03        100.86         1.86 o
   3   7   1         52.41         55.38         1.37 o
   4   7   1          1.10          1.85         0.78 o
   5   7   1         38.55         45.24         1.46 o
   6   7   1        359.05        328.95         7.53 o
   7   7   1          0.02         -0.38         1.90 o
   8   7   1         26.98         21.81         3.06 o
  -8   8   1          0.63          0.56         0.95 o
  -7   8   1         63.08         58.44         3.20 o
  -6   8   1          2.87          2.76         0.71 o
  -5   8   1          4.32          4.92         1.06 o
  -4   8   1         60.51         55.14         2.37 o
  -3   8   1          3.50          2.64         1.70 o
  -2   8   1        135.29        137.78         2.87 o
  -1   8   1        217.06        189.48         3.77 o
   0   8   1       1700.48       1834.61        36.73 o
   1   8   1          0.26          0.81         0.40 o
   2   8   1         51.99         50.22         1.08 o
   3   8   1        166.74        170.52         4.10 o
   4   8   1         13.39         13.20         1.02 o
   5   8   1          5.46          4.57         0.72 o
   6   8   1         13.72         13.84         0.95 o
   7   8   1          9.82          6.50         1.15 o
   8   8   1          0.00          1.80         1.39 o
  -8   9   1          2.72          2.82         1.19 o
  -7   9   1          0.59          2.40         0.91 o
  -6   9   1          2.79          3.43         0.90 o
  -5   9   1          0.07          0.56         0.87 o
  -4   9   1        951.99       1017.52        21.38 o
  -3   9   1         28.06         29.37         1.09 o
  -2   9   1         78.39         77.06         1.90 o
  -1   9   1         27.40         32.29         3.70 o
   1   9   1         18.23         16.53         1.30 o
   2   9   1         33.63         32.78         0.84 o
   3   9   1       1379.77       1415.76        52.32 o
   4   9   1          5.31          5.19         0.59 o
   5   9   1         31.60         29.46         1.34 o
   6   9   1         10.78          7.18         1.22 o
   7   9   1          0.97          1.62         0.95 o
   8   9   1          0.18         -0.19         1.66 o
  -8  10   1          1.83          2.18         3.06 o
  -7  10   1          2.23          0.65         1.89 o
  -6  10   1          5.31          5.53         1.06 o
  -5  10   1          1.08          1.32         0.69 o
  -4  10   1        285.41        287.05         6.40 o
  -3  10   1        657.43        697.24        13.01 o
  -2  10   1         24.46         25.61         1.15 o
  -1  10   1          0.24         -0.13         0.58 o
   0  10   1        121.83        109.77         2.66 o
   1  10   1         89.25         88.61         2.13 o
   2  10   1        485.03        510.38         9.81 o
   3  10   1       1004.65       1065.09        38.61 o
   4  10   1         12.00         11.45         0.86 o
   5  10   1         23.13         24.39         1.19 o
   6  10   1          4.81          4.25         2.17 o
   7  10   1          7.22          6.57         1.79 o
   8  10   1          0.15         -1.23         1.85 o
  -7  11   1          0.04          0.61         1.09 o
  -6  11   1         20.64         22.40         1.78 o
  -5  11   1          0.00         -0.17         1.22 o
  -4  11   1        762.82        846.44        19.40 o
  -3  11   1        158.31        166.77         3.50 o
  -2  11   1          1.92          2.36         0.50 o
  -1  11   1         30.78         27.36         2.09 o
   0  11   1         17.36         17.95         0.91 o
   1  11   1          7.73          5.47         0.62 o
   2  11   1        112.73        114.14         2.41 o
   3  11   1       1205.85       1312.49        33.60 o
   4  11   1         13.95         12.03         0.95 o
   5  11   1         45.95         47.10         1.74 o
   6  11   1          0.00         -1.06         0.83 o
   7  11   1          0.26          0.33         0.85 o
  -7  12   1          6.19          5.25         1.35 o
  -6  12   1          1.25          2.57         1.09 o
  -5  12   1         10.05          8.22         2.09 o
  -4  12   1         58.23         57.21         2.03 o
  -3  12   1        186.25        196.85         4.16 o
  -2  12   1          5.66          5.90         0.79 o
  -1  12   1          0.48          0.35         0.48 o
   0  12   1         18.71         15.39         0.83 o
   1  12   1          0.17          0.84         0.54 o
   2  12   1        208.21        219.53         4.42 o
   3  12   1        150.29        158.12         7.28 o
   4  12   1          8.81          8.13         1.21 o
   5  12   1          6.19          5.89         1.51 o
   6  12   1          0.69          0.34         0.83 o
   7  12   1          7.21          5.01         2.82 o
  -7  13   1          5.36          6.25         3.38 o
  -6  13   1          0.11          2.03         0.97 o
  -5  13   1          0.02         -0.28         1.23 o
  -4  13   1         19.85         20.57         1.99 o
  -3  13   1         19.41         20.69         1.80 o
  -2  13   1          2.44          1.69         0.54 o
  -1  13   1        127.16        104.33         3.13 o
   0  13   1         38.34         37.49         1.47 o
   1  13   1          4.98          5.28         0.67 o
   2  13   1          4.75          5.56         0.49 o
   3  13   1         10.94         13.09         1.43 o
   4  13   1         22.20         25.35         1.41 o
   5  13   1          1.33          3.26         0.92 o
   6  13   1         36.23         45.53         2.99 o
   7  13   1          1.13          0.35         1.60 o
  -6  14   1          0.11          3.35         1.48 o
  -5  14   1          4.11          3.31         2.37 o
  -4  14   1          2.14          2.93         2.00 o
  -3  14   1          4.41          3.59         0.77 o
  -2  14   1          9.48         11.19         0.84 o
  -1  14   1          6.09          4.05         0.72 o
   0  14   1        231.40        211.01         5.62 o
   1  14   1         10.06          8.16         0.76 o
   2  14   1          0.63          0.38         0.31 o
   3  14   1          6.07          6.25         1.28 o
   4  14   1          0.71          2.30         0.96 o
   5  14   1          1.21          0.28         1.28 o
   6  14   1          0.16          0.84         0.88 o
  -6  15   1          1.25         -1.66         2.18 o
  -5  15   1          0.18          1.24         1.05 o
  -4  15   1         12.57         14.04         1.57 o
  -3  15   1          1.25          0.97         1.34 o
  -2  15   1          5.62          6.44         1.11 o
  -1  15   1         49.85         40.23         1.94 o
   0  15   1          1.97          1.42         0.54 o
   1  15   1          1.54          1.60         0.67 o
   2  15   1          0.45          0.46         0.49 o
   3  15   1         15.10         14.36         1.39 o
   4  15   1          3.72          5.09         1.23 o
   5  15   1          0.97          4.89         1.95 o
   6  15   1         21.86         24.04         2.68 o
  -5  16   1         13.94         14.76         1.69 o
  -4  16   1          0.00          2.75         0.91 o
  -3  16   1          0.52          2.47         1.12 o
  -2  16   1          0.47          0.71         0.93 o
  -1  16   1          7.82         10.22         1.62 o
   0  16   1          4.85          1.60         0.89 o
   1  16   1          2.78          2.49         1.07 o
   2  16   1          3.80          0.31         0.90 o
   3  16   1          5.48          6.07         1.15 o
   4  16   1          1.57         -0.96         3.46 o
   5  16   1          0.01          0.00         1.07 o
  -4  17   1          5.27          4.40         1.24 o
  -3  17   1          8.20          8.47         1.47 o
  -2  17   1          0.76         -1.33         1.01 o
  -1  17   1          1.47          3.63         1.24 o
   0  17   1          7.16          7.94         1.24 o
   1  17   1          0.82          1.72         0.84 o
   2  17   1          0.49          0.93         1.07 o
   3  17   1          0.05         -0.54         0.85 o
   4  17   1         23.19         26.86         3.20 o
  -3  18   1          1.30          1.50         1.06 o
  -2  18   1          0.66          0.26         1.15 o
  -1  18   1          0.42          0.04         1.48 o
   0  18   1          0.81          0.66         1.02 o
   1  18   1          0.46          1.47         1.02 o
   2  18   1         14.25         19.50         2.00 o
   3  18   1          1.69          2.66         1.15 o
  -1  19   1          0.15         -1.88         1.25 o
   0  19   1          2.95          5.62         1.14 o
   1  19   1          3.17          4.60         1.23 o
  -9   0   2          6.17         10.31         2.65 o
  -8   0   2         66.16         82.00         5.91 o
  -7   0   2        207.28        242.42         8.31 o
  -6   0   2          0.18          1.55         0.75 o
  -5   0   2         35.12         32.37         1.52 o
  -4   0   2         60.27         61.02         2.08 o
  -3   0   2        238.58        225.15         6.22 o
  -2   0   2          0.97          1.60         0.35 o
   2   0   2        571.94        504.03        12.69 o
   3   0   2          9.50         11.31         0.72 o
   4   0   2        126.61        121.13         3.38 o
   5   0   2        689.46        674.19        17.07 o
   6   0   2        169.02        179.02         5.36 o
   7   0   2         11.11         12.89         1.34 o
   8   0   2         22.77         23.19         2.31 o
   9   0   2         15.90         11.90         1.93 o
  -9   1   2          1.56          0.59         0.97 o
  -8   1   2        125.94        131.23         7.13 o
  -7   1   2        147.83        158.05         4.25 o
  -6   1   2          2.41          2.70         0.58 o
  -5   1   2          0.46          0.64         0.50 o
  -4   1   2          0.35          0.48         0.53 o
  -3   1   2        306.60        310.68         5.04 o
  -2   1   2         37.48         33.97         1.44 o
   0   1   2       1628.31       1340.59        33.69 o
   1   1   2        957.85        721.68        67.85 o
   2   1   2         75.53         71.67         1.75 o
   3   1   2          5.87          4.50         0.42 o
   4   1   2         45.66         39.44         1.89 o
   5   1   2        106.73        106.89         3.38 o
   7   1   2          0.51          0.21         0.55 o
   8   1   2         23.20         20.01         1.58 o
   9   1   2          0.02         -1.41         0.94 o
  -9   2   2          1.37          1.54         0.93 o
  -8   2   2         29.79         30.77         2.18 o
  -7   2   2         86.22         90.39         3.23 o
  -6   2   2          4.75          5.02         1.22 o
  -5   2   2         36.52         39.28         1.21 o
  -4   2   2         53.65         49.44         2.13 o
  -3   2   2          0.49          0.05         0.37 o
  -2   2   2          9.22         12.01         0.56 o
  -1   2   2        971.69       1019.15        17.55 o
   0   2   2        470.32        464.08         6.56 o
   2   2   2       1393.19       1377.25       115.14 o
   3   2   2        127.98        129.43         2.68 o
   4   2   2         74.86         64.96         1.48 o
   5   2   2        104.04        105.15         2.42 o
   6   2   2         57.19         56.54         1.74 o
   7   2   2          2.64          1.81         0.52 o
   8   2   2          1.44          0.44         1.20 o
   9   2   2         19.86         17.97         1.87 o
  -9   3   2          0.03         -0.36         1.00 o
  -8   3   2          5.67          6.31         2.55 o
  -7   3   2          0.56          0.68         0.53 o
  -6   3   2         41.36         46.26         3.33 o
  -5   3   2         12.16         11.63         0.67 o
  -4   3   2       1207.19       1379.17        33.85 o
  -3   3   2          2.86          2.06         0.32 o
  -2   3   2         70.19         58.81         1.33 o
   0   3   2        342.05        317.94         5.23 o
   1   3   2         44.95         42.43         0.83 o
   2   3   2        371.02        381.39         6.29 o
   3   3   2       1767.52       1970.22        46.59 o
   4   3   2          5.24          4.10         0.50 o
   5   3   2          3.88          2.84         0.46 o
   6   3   2         10.95          8.88         1.13 o
   7   3   2          0.63         -0.06         0.59 o
   8   3   2          0.08         -1.12         0.75 o
   9   3   2         16.13         14.92         1.45 o
  -9   4   2          0.20         -0.20         1.02 o
  -8   4   2          1.52          1.02         0.74 o
  -7   4   2          1.46          1.12         0.45 o
  -6   4   2         24.86         24.60         1.25 o
  -5   4   2         70.28         79.48         1.82 o
  -4   4   2         44.57         49.58         1.21 o
  -3   4   2          2.32          1.27         0.97 o
  -2   4   2          0.21         -0.04         0.26 o
  -1   4   2        197.69        167.64         3.08 o
   0   4   2         73.04         69.80         1.39 o
   1   4   2        706.79        666.81         9.60 o
   3   4   2        204.73        229.16         3.98 o
   4   4   2        432.54        433.68         7.96 o
   5   4   2          7.44          8.28         1.40 o
   6   4   2          0.16          1.23         1.25 o
   7   4   2          0.00         -0.51         0.53 o
   8   4   2          6.20          6.43         1.00 o
   9   4   2         32.93         34.62         2.58 o
  -9   5   2          0.23         -0.09         1.56 o
  -8   5   2          8.25          5.86         1.22 o
  -7   5   2         28.24         29.56         1.50 o
  -6   5   2          8.72          8.37         0.57 o
  -5   5   2          7.45          7.12         0.51 o
  -4   5   2        568.90        588.91         9.67 o
  -3   5   2         33.10         31.09         1.15 o
  -2   5   2         53.69         45.83         1.00 o
  -1   5   2        442.41        414.92         7.53 o
   0   5   2         70.90         79.54         1.63 o
   1   5   2        136.83        129.10         2.33 o
   2   5   2         68.45         68.61         1.43 o
   3   5   2        350.37        400.70        13.45 o
   4   5   2         22.10         21.02         1.08 o
   5   5   2          8.92          6.66         0.57 o
   6   5   2         93.86         80.89         2.41 o
   7   5   2          2.58          1.54         0.53 o
   8   5   2          0.89          0.65         0.78 o
  -8   6   2         13.53         13.70         2.07 o
  -7   6   2          8.04          6.19         1.42 o
  -6   6   2          1.03          0.61         0.80 o
  -5   6   2         23.30         23.13         1.72 o
  -4   6   2         28.22         30.12         1.01 o
  -3   6   2         31.40         26.93         0.90 o
  -2   6   2         82.57         87.99         1.87 o
  -1   6   2          0.18         -0.42         0.42 o
   0   6   2         49.28         53.66         1.56 o
   1   6   2         20.78         13.01         0.87 o
   2   6   2         48.89         57.42         1.36 o
   3   6   2         90.09         95.65         1.85 o
   4   6   2          1.50          1.61         0.25 o
   5   6   2         30.37         27.75         1.39 o
   6   6   2          0.00         -0.07         0.38 o
   7   6   2         37.43         37.48         4.77 o
   8   6   2          0.09          0.75         1.08 o
  -8   7   2          0.00          0.46         2.59 o
  -7   7   2          7.44          9.07         3.67 o
  -6   7   2          8.82          7.68         0.70 o
  -5   7   2         31.84         37.00         1.35 o
  -4   7   2         10.91          9.74         0.67 o
  -3   7   2          2.11          3.66         1.18 o
  -2   7   2         91.01        103.25         2.04 o
  -1   7   2          8.79          5.81         0.48 o
   0   7   2          5.58          6.17         0.50 o
   1   7   2          0.38          0.67         0.25 o
   2   7   2         93.26         96.39         1.88 o
   3   7   2         78.71         86.87         1.96 o
   4   7   2          6.58          5.13         1.43 o
   5   7   2          5.85          2.90         0.58 o
   6   7   2          1.39          0.27         0.21 o
   7   7   2          0.26          0.70         0.48 o
   8   7   2         10.05         11.73         1.38 o
  -8   8   2          0.00          1.18         0.97 o
  -7   8   2          6.70          7.76         2.68 o
  -6   8   2         24.53         24.01         2.72 o
  -5   8   2         29.36         27.35         1.26 o
  -4   8   2          3.91          3.70         0.57 o
  -3   8   2        105.52        109.13         2.17 o
  -2   8   2         71.59         71.84         1.64 o
  -1   8   2         24.65         26.47         1.24 o
   0   8   2        245.68        265.67         5.23 o
   1   8   2        147.38        148.14         2.69 o
   2   8   2         21.84         20.84         0.73 o
   3   8   2          0.59          1.19         0.45 o
   4   8   2          0.08         -0.32         0.45 o
   5   8   2         74.03         69.34         2.23 o
   6   8   2          3.74          3.94         0.66 o
   7   8   2          0.04          1.05         0.90 o
   8   8   2          5.80          5.57         0.97 o
  -8   9   2          2.29          2.70         1.93 o
  -7   9   2          1.35          1.09         0.94 o
  -6   9   2         32.25         34.56         2.31 o
  -5   9   2         14.42         13.50         1.27 o
  -4   9   2          8.64          9.11         0.80 o
  -3   9   2          6.63          8.76         0.45 o
  -2   9   2          0.01         -0.25         0.25 o
  -1   9   2          0.50          0.08         0.46 o
   0   9   2          9.73          8.59         0.59 o
   1   9   2         13.22         15.18         1.45 o
   2   9   2          6.29          6.52         0.42 o
   3   9   2         17.06         21.47         0.85 o
   4   9   2        125.92        126.27         3.45 o
   5   9   2         33.33         30.16         1.90 o
   6   9   2         14.47         15.12         1.78 o
   7   9   2          0.09          1.16         1.07 o
   8   9   2          4.54          6.28         1.10 o
  -8  10   2          0.00         -1.64         1.55 o
  -7  10   2          0.23          1.58         1.00 o
  -6  10   2          1.78          1.16         0.91 o
  -5  10   2         18.64         17.55         0.95 o
  -4  10   2          1.45          0.31         0.59 o
  -3  10   2          8.49          8.05         1.64 o
  -2  10   2          0.05         -0.64         0.44 o
  -1  10   2          3.72          4.86         0.51 o
   0  10   2          0.10          0.93         0.40 o
   1  10   2         23.92         24.87         1.34 o
   2  10   2          1.43          1.64         0.30 o
   3  10   2        122.88        119.72         3.03 o
   4  10   2         12.37         12.93         1.29 o
   5  10   2          5.33          3.36         0.61 o
   6  10   2          0.68         -0.04         1.69 o
   7  10   2          1.78          3.13         1.51 o
  -7  11   2          2.91          2.77         1.15 o
  -6  11   2          0.00         -0.38         0.99 o
  -5  11   2         68.43         68.93         4.03 o
  -4  11   2         15.54         14.58         0.99 o
  -3  11   2         46.29         48.85         1.45 o
  -2  11   2          2.27          2.66         0.53 o
  -1  11   2          2.10          2.80         0.54 o
   0  11   2         16.47         17.39         0.83 o
   1  11   2         29.31         30.28         1.17 o
   2  11   2        110.16        116.57         2.54 o
   3  11   2         62.71         63.39         2.81 o
   4  11   2          8.30          9.02         1.43 o
   5  11   2          0.18          0.27         0.57 o
   6  11   2          4.46          6.98         1.24 o
   7  11   2          0.23          0.17         0.95 o
  -7  12   2          1.00          0.45         2.59 o
  -6  12   2          6.91          6.28         1.51 o
  -5  12   2          7.21          8.55         1.32 o
  -4  12   2          4.21          5.14         0.64 o
  -3  12   2         22.34         20.28         0.78 o
  -2  12   2         23.41         24.02         1.16 o
  -1  12   2          1.34          1.02         0.48 o
   0  12   2         15.79         12.89         0.86 o
   1  12   2          0.55          1.15         0.48 o
   2  12   2         15.56         14.95         0.67 o
   3  12   2         37.06         37.44         2.01 o
   4  12   2          5.54          5.54         0.67 o
   5  12   2         49.56         53.54         2.20 o
   6  12   2          0.00          1.49         1.42 o
   7  12   2         10.47          9.92         1.56 o
  -6  13   2          2.86          1.86         0.92 o
  -5  13   2         14.18         14.05         1.40 o
  -4  13   2         23.85         26.48         1.96 o
  -3  13   2         13.24         13.43         0.73 o
  -2  13   2         36.66         36.81         3.00 o
  -1  13   2          0.00         -0.04         0.45 o
   0  13   2         71.38         69.61         2.45 o
   1  13   2          4.19          2.98         0.57 o
   2  13   2         67.47         71.73         1.95 o
   3  13   2         54.00         55.91         3.33 o
   4  13   2          6.44          8.51         1.95 o
   5  13   2          2.42          3.88         1.01 o
   6  13   2          9.76          6.89         1.23 o
  -6  14   2          0.58         -0.60         1.06 o
  -5  14   2          0.09          0.40         1.24 o
  -4  14   2          0.70          1.26         1.06 o
  -3  14   2         14.68         16.87         1.52 o
  -2  14   2         18.01         17.12         1.09 o
  -1  14   2          2.50          3.23         0.67 o
   0  14   2          9.10          6.89         0.70 o
   1  14   2          1.17          1.15         0.53 o
   2  14   2          4.23          4.39         0.62 o
   3  14   2          0.90          1.30         0.69 o
   4  14   2          0.72         -0.98         0.86 o
   5  14   2          4.95          8.90         1.35 o
   6  14   2          3.07          6.73         1.14 o
  -5  15   2          0.41          0.13         0.95 o
  -4  15   2         10.69         14.75         4.45 o
  -3  15   2          0.24         -0.08         0.29 o
  -2  15   2          4.77          2.27         1.02 o
  -1  15   2         17.34         13.32         1.12 o
   0  15   2         36.62         30.72         1.62 o
   1  15   2          8.75          8.67         0.98 o
   2  15   2          0.30          0.79         0.37 o
   3  15   2         15.12         15.44         1.62 o
   4  15   2          0.01         -0.77         0.90 o
   5  15   2         12.15         12.78         1.54 o
  -5  16   2         17.25         14.55         1.75 o
  -4  16   2          1.10          0.65         1.00 o
  -3  16   2          1.39          1.79         0.82 o
  -2  16   2          7.36          3.50         1.15 o
  -1  16   2          2.93          3.91         0.90 o
   0  16   2          3.46          4.26         1.15 o
   1  16   2          4.85          3.77         0.59 o
   2  16   2         38.70         47.18         2.56 o
   3  16   2         13.65         14.72         1.89 o
   4  16   2          0.02         -0.93         0.74 o
   5  16   2         12.89          8.54         1.42 o
  -4  17   2         61.68         81.50         6.00 o
  -3  17   2          0.56          1.19         1.10 o
  -2  17   2          0.40          0.71         0.88 o
  -1  17   2         15.65         12.41         1.27 o
   0  17   2          9.60          7.68         1.26 o
   1  17   2          0.10         -0.44         1.11 o
   2  17   2          4.21          6.75         1.31 o
   3  17   2         60.32         66.62         4.79 o
   4  17   2          1.00          1.47         0.94 o
  -3  18   2         12.79         14.87         2.47 o
  -2  18   2          0.75         -1.33         0.94 o
  -1  18   2          0.10          0.54         1.02 o
   0  18   2          4.56          5.37         1.30 o
   1  18   2          0.27          0.44         1.11 o
   2  18   2         70.14         95.68         5.74 o
   0  19   2          1.53          0.97         1.51 o
  -9   1   3          1.46          1.63         1.10 o
  -8   1   3          1.14          2.65         0.66 o
  -7   1   3          0.03          1.84         0.78 o
  -6   1   3          0.82          1.30         0.53 o
  -5   1   3          1.06         -0.42         0.36 o
  -3   1   3         35.24         36.05         0.82 o
  -2   1   3         17.22         22.75         0.58 o
  -1   1   3          4.15          3.92         0.32 o
   0   1   3         53.76         52.29         0.94 o
   1   1   3        518.44        496.02         9.87 o
   2   1   3         73.10         79.17         1.59 o
   3   1   3          3.15          3.57         0.34 o
   4   1   3         68.94         65.64         1.56 o
   5   1   3         55.39         60.50         1.58 o
   6   1   3         36.74         34.98         2.83 o
   7   1   3          0.13         -0.05         0.49 o
   8   1   3          6.94          8.40         1.31 o
   9   1   3          1.66          0.18         1.00 o
  -9   2   3          4.90          2.49         1.22 o
  -8   2   3         21.76         21.52         3.31 o
  -7   2   3         14.64         16.87         1.07 o
  -6   2   3         29.69         30.77         1.17 o
  -5   2   3         25.80         21.52         0.82 o
  -4   2   3          0.00          0.66         0.75 o
  -3   2   3        265.67        255.05         4.31 o
  -2   2   3        298.67        283.78         4.04 o
  -1   2   3        265.31        260.65         3.99 o
   0   2   3         31.23         37.94         0.85 o
   1   2   3         24.57         26.05         0.82 o
   2   2   3         34.81         30.32         0.67 o
   3   2   3         15.35         19.04         1.54 o
   4   2   3         42.03         37.97         1.36 o
   5   2   3         92.49         89.43         2.09 o
   6   2   3        132.73        138.20         3.49 o
   7   2   3         26.92         27.28         1.18 o
   8   2   3          4.26          3.00         0.92 o
  -8   3   3          0.26          0.40         0.62 o
  -7   3   3          1.37          1.01         0.71 o
  -6   3   3          2.86          2.34         0.71 o
  -5   3   3          1.19          2.06         0.47 o
  -4   3   3         56.80         60.40         1.44 o
  -3   3   3         31.35         31.54         0.86 o
  -2   3   3         77.56         76.85         1.31 o
  -1   3   3          5.04          3.51         0.38 o
   0   3   3          9.51          5.28         0.77 o
   1   3   3        269.16        272.16         4.03 o
   2   3   3          8.64         10.25         0.38 o
   3   3   3         74.47         77.38         2.59 o
   4   3   3         16.03         15.13         0.68 o
   5   3   3         46.77         47.17         1.33 o
   6   3   3         13.26         13.09         0.80 o
   7   3   3          1.60          0.46         1.00 o
   8   3   3         11.51         14.45         2.86 o
  -8   4   3          2.16         -0.32         0.93 o
  -7   4   3          3.26          1.61         0.96 o
  -6   4   3          3.88          4.01         0.45 o
  -5   4   3         50.41         53.93         1.55 o
  -4   4   3         69.50         66.77         1.56 o
  -3   4   3          1.55          2.70         0.72 o
  -2   4   3         10.61         11.57         0.89 o
  -1   4   3         26.17         21.40         0.56 o
   0   4   3         32.42         30.39         0.69 o
   1   4   3        359.30        362.85         9.00 o
   3   4   3        139.54        144.65         3.14 o
   4   4   3         11.60          9.86         0.51 o
   5   4   3          2.00          2.09         0.49 o
   6   4   3          0.00          0.09         0.84 o
   7   4   3          4.66          4.39         0.60 o
   8   4   3         12.93         16.53         1.41 o
  -8   5   3          9.75          9.78         1.56 o
  -7   5   3          0.05         -0.25         0.42 o
  -6   5   3          5.38          5.72         0.83 o
  -5   5   3          1.21          0.59         0.40 o
  -4   5   3         61.40         61.54         2.21 o
  -3   5   3         88.46         89.06         1.84 o
  -2   5   3        134.92        148.50         2.69 o
  -1   5   3        454.52        471.97         7.00 o
   0   5   3        260.89        244.30         4.22 o
   1   5   3          0.17          0.19         0.37 o
   2   5   3        103.50        100.12         2.60 o
   3   5   3        178.62        199.07         3.62 o
   4   5   3        137.35        142.81         2.79 o
   5   5   3         38.71         30.40         1.00 o
   6   5   3        101.71        105.08         2.69 o
   7   5   3          4.73          3.94         0.53 o
   8   5   3          3.69          4.60         1.73 o
  -8   6   3         33.03         40.40         2.66 o
  -7   6   3          1.82          1.96         1.55 o
  -6   6   3          0.15          0.50         0.41 o
  -5   6   3         42.12         45.87         3.11 o
  -4   6   3         62.23         65.99         1.84 o
  -3   6   3          8.35          9.28         0.52 o
  -2   6   3        128.89        138.11         2.60 o
  -1   6   3        885.41        893.46        13.54 o
   0   6   3         19.19         16.41         0.69 o
   1   6   3          9.41         12.32         0.55 o
   2   6   3        333.68        346.26         6.68 o
   3   6   3         44.42         51.04         2.04 o
   4   6   3         13.25         12.09         0.54 o
   5   6   3        228.94        194.99         4.07 o
   6   6   3         51.73         43.51         2.14 o
   7   6   3         21.90         21.88         2.23 o
   8   6   3          6.23          8.19         1.54 o
  -8   7   3         20.45         23.26         2.11 o
  -7   7   3          4.83          5.74         2.32 o
  -6   7   3          0.23          0.15         0.61 o
  -5   7   3          2.47          1.85         0.69 o
  -4   7   3         23.35         25.43         0.97 o
  -3   7   3         76.87         76.10         1.70 o
  -2   7   3        213.77        215.78         6.95 o
  -1   7   3       1110.36       1131.92        22.16 o
   0   7   3         27.10         21.87         1.11 o
   1   7   3         87.67         87.75         1.88 o
   2   7   3          0.23          0.79         0.32 o
   3   7   3         11.58         10.40         0.59 o
   4   7   3         36.05         39.68         1.13 o
   5   7   3        167.69        159.59         3.52 o
   6   7   3         91.65         81.88         4.74 o
   7   7   3         19.02         19.41         1.29 o
   8   7   3          0.08          1.10         2.00 o
  -8   8   3          7.67          5.37         1.37 o
  -7   8   3          0.32         -0.38         1.88 o
  -6   8   3          0.86          2.64         2.13 o
  -5   8   3        127.79        131.60         3.97 o
  -4   8   3          0.11          0.87         1.22 o
  -3   8   3         65.70         65.65         1.88 o
  -2   8   3         77.59         83.97         3.22 o
  -1   8   3        356.83        392.60         7.67 o
   0   8   3          2.59          2.87         0.75 o
   1   8   3          2.75          3.15         0.31 o
   2   8   3        261.98        260.36         4.63 o
   3   8   3          0.22          0.36         0.41 o
   4   8   3          2.49          2.80         0.46 o
   5   8   3         84.99         65.38         2.07 o
   6   8   3          1.90          1.45         1.60 o
   7   8   3         12.20         15.23         1.56 o
   8   8   3          0.37          0.80         0.89 o
  -7   9   3          0.94          3.28         2.52 o
  -6   9   3          0.97          2.55         0.95 o
  -5   9   3          0.19          0.45         0.53 o
  -4   9   3        209.67        232.70         7.13 o
  -3   9   3          2.31          1.97         0.34 o
  -2   9   3         28.75         27.52         1.37 o
  -1   9   3         55.63         61.97         1.67 o
   0   9   3         20.60         21.67         0.77 o
   1   9   3         16.94         17.63         1.02 o
   2   9   3         45.03         44.94         2.58 o
   3   9   3        111.47        120.73         3.00 o
   4   9   3          2.72          2.28         0.64 o
   5   9   3         21.53         17.86         1.01 o
   6   9   3          5.62          4.09         1.33 o
   7   9   3          1.54          1.34         0.86 o
  -7  10   3          3.49          3.16         1.10 o
  -6  10   3          0.43          0.37         1.10 o
  -5  10   3        414.95        469.40        15.59 o
  -4  10   3         14.33         13.94         0.90 o
  -3  10   3          2.92          2.67         0.42 o
  -2  10   3          0.00          0.48         0.33 o
  -1  10   3         80.22         71.24         3.28 o
   0  10   3         39.55         38.80         1.11 o
   1  10   3         16.26         16.21         1.16 o
   3  10   3          0.16         -0.55         1.26 o
   4  10   3        123.21        128.99         3.32 o
   5  10   3          3.54          3.97         0.58 o
   6  10   3          0.17          0.86         0.73 o
   7  10   3          4.22          4.69         0.96 o
  -7  11   3          0.00         -0.43         0.98 o
  -6  11   3          0.07         -1.20         0.80 o
  -5  11   3          0.03          1.88         1.97 o
  -4  11   3        409.37        441.91        11.74 o
  -3  11   3          0.17         -0.49         0.33 o
  -2  11   3          1.96          2.73         0.44 o
  -1  11   3          8.73          7.44         0.84 o
   0  11   3          0.90          0.58         0.51 o
   1  11   3        237.50        251.39         4.93 o
   2  11   3         10.80         10.66         0.58 o
   3  11   3        132.36        136.71         4.48 o
   4  11   3          0.25          0.04         0.43 o
   5  11   3          2.34          2.25         0.62 o
   6  11   3          3.25          3.94         2.78 o
   7  11   3          4.49          3.53         0.96 o
  -6  12   3          0.31          1.77         1.11 o
  -5  12   3        112.08        122.38         5.79 o
  -4  12   3          0.12          0.66         1.36 o
  -3  12   3          4.78          4.12         0.44 o
  -2  12   3          4.45          2.97         1.13 o
  -1  12   3          8.43          6.07         0.63 o
   0  12   3          6.90          8.55         0.54 o
   1  12   3          0.13         -0.09         0.30 o
   2  12   3        448.71        496.73         9.69 o
   3  12   3          9.51         10.57         1.19 o
   4  12   3          9.18          9.50         1.27 o
   5  12   3          9.61         11.06         1.37 o
   6  12   3          7.67          8.71         1.48 o
  -6  13   3          2.19          4.20         1.45 o
  -5  13   3          0.88          1.44         1.26 o
  -4  13   3         21.28         24.13         4.72 o
  -3  13   3          5.34          4.45         0.56 o
  -2  13   3          6.51          6.03         0.56 o
  -1  13   3         59.32         54.41         2.06 o
   0  13   3          0.01          0.12         0.77 o
   1  13   3         25.75         25.55         1.05 o
   2  13   3          0.44          0.47         0.34 o
   3  13   3         11.11         10.22         0.94 o
   4  13   3          2.00          0.50         1.55 o
   5  13   3          4.99          3.37         1.04 o
   6  13   3          9.56          9.04         1.26 o
  -5  14   3          0.13          0.70         1.06 o
  -4  14   3          2.54          1.31         0.94 o
  -3  14   3          0.00          0.21         0.69 o
  -2  14   3         22.99         21.93         1.20 o
  -1  14   3        103.09        102.37         3.37 o
   0  14   3          4.29          3.00         0.47 o
   1  14   3          1.29          0.77         0.39 o
   2  14   3         18.92         18.45         1.64 o
   3  14   3          2.07          1.50         0.80 o
   4  14   3          9.69         11.16         2.39 o
   5  14   3         32.60         30.88         4.17 o
  -5  15   3          0.11         -1.47         0.98 o
  -4  15   3          4.03          6.30         1.24 o
  -3  15   3          0.89          0.97         0.39 o
  -2  15   3         14.95         14.79         2.44 o
  -1  15   3         37.37         32.37         1.90 o
   0  15   3          0.00          0.32         0.95 o
   1  15   3          1.35          1.15         0.44 o
   2  15   3          0.88          1.28         0.80 o
   3  15   3          4.90          5.10         1.11 o
   4  15   3          0.44          0.75         0.75 o
   5  15   3          5.93          7.55         1.09 o
  -4  16   3          0.87          2.74         1.05 o
  -3  16   3          1.61          2.96         1.09 o
  -2  16   3          0.04          0.71         1.46 o
  -1  16   3          0.05          1.11         0.76 o
   0  16   3          3.86          1.65         0.93 o
   1  16   3          0.51          2.03         0.89 o
   2  16   3          3.26          2.79         0.98 o
   3  16   3         11.08         14.26         1.56 o
   4  16   3          0.82          0.54         0.85 o
  -3  17   3          0.64          3.73         1.21 o
  -2  17   3          2.94          3.02         0.93 o
  -1  17   3          0.04          1.11         0.84 o
   0  17   3          0.98          3.63         1.06 o
   1  17   3          4.67          2.71         1.07 o
   2  17   3          1.05          1.50         1.11 o
   3  17   3          4.16          6.92         1.37 o
  -2  18   3          0.52         -1.72         1.28 o
  -1  18   3          0.30          0.66         0.89 o
   0  18   3          0.03         -0.31         0.98 o
   1  18   3          3.05          3.60         1.42 o
   2  18   3          0.62          2.98         1.47 o
  -8   0   4        128.88        151.42         9.84 o
  -7   0   4          0.14          1.50         0.88 o
  -6   0   4          2.64          2.66         0.59 o
  -5   0   4          1.15          1.69         0.62 o
  -4   0   4          7.03          7.83         0.63 o
  -3   0   4          9.37          5.69         0.54 o
   0   0   4         44.28         35.10         0.95 o
   1   0   4         12.49         13.04         1.10 o
   2   0   4         78.96         83.53         1.95 o
   3   0   4         74.27         69.75         2.11 o
   4   0   4        374.32        374.16        10.08 o
   6   0   4          6.81          6.65         0.79 o
   7   0   4         24.49         22.62         1.39 o
   8   0   4          6.25          7.53         1.32 o
  -8   1   4         10.07         11.98         1.40 o
  -7   1   4         13.07         12.58         0.87 o
  -6   1   4          8.03          7.38         0.59 o
  -5   1   4          2.61          2.80         0.41 o
  -4   1   4         30.55         32.60         0.89 o
  -3   1   4          6.47          5.84         0.64 o
  -1   1   4        383.97        389.97         4.86 o
   0   1   4        200.31        175.89         4.25 o
   1   1   4          0.02          0.06         0.22 o
   2   1   4         21.78         20.40         0.46 o
   3   1   4          0.08          0.26         0.33 o
   4   1   4         42.84         43.42         1.15 o
   5   1   4        779.32        824.85        29.27 o
   6   1   4          4.36          4.73         0.56 o
   7   1   4         53.34         54.12         3.58 o
   8   1   4         12.11         12.94         1.30 o
  -8   2   4         44.02         42.72         2.55 o
  -7   2   4          1.51          0.87         0.72 o
  -6   2   4          0.13          0.48         0.42 o
  -5   2   4         95.19        106.64         3.31 o
  -4   2   4         13.39         14.91         0.67 o
  -3   2   4          7.07          6.43         0.79 o
  -2   2   4        364.34        378.01         5.22 o
  -1   2   4        254.42        279.93         4.17 o
   0   2   4         68.65         72.25         1.60 o
   1   2   4         20.22         17.06         0.66 o
   2   2   4        416.52        441.24         8.88 o
   3   2   4          1.23          1.69         0.25 o
   4   2   4         31.32         29.97         2.48 o
   5   2   4        203.43        208.55         4.49 o
   6   2   4          7.05          6.35         0.54 o
   7   2   4          4.66          3.62         0.53 o
   8   2   4          0.01         -0.67         1.55 o
  -8   3   4          3.90          3.49         1.56 o
  -7   3   4          1.72          0.41         1.86 o
  -6   3   4          7.76          7.02         1.26 o
  -5   3   4         11.60         12.54         0.58 o
  -4   3   4          8.60         10.27         0.77 o
  -3   3   4          1.25          1.33         0.38 o
  -2   3   4         28.07         33.56         0.97 o
  -1   3   4         46.62         49.07         1.21 o
   0   3   4         28.18         22.68         0.51 o
   1   3   4        757.73        786.97        15.84 o
   2   3   4         46.70         50.58         1.13 o
   3   3   4        118.02        116.99         2.22 o
   4   3   4         11.61         12.00         0.50 o
   5   3   4         18.09         20.47         1.14 o
   6   3   4          5.83          7.72         0.98 o
   7   3   4          7.50          4.66         0.57 o
   8   3   4         46.55         58.91         4.80 o
  -8   4   4          1.24          2.85         1.06 o
  -7   4   4          4.34          4.24         1.05 o
  -6   4   4          0.76          1.57         0.66 o
  -5   4   4        244.81        269.77         5.64 o
  -4   4   4          1.77          2.72         1.31 o
  -3   4   4          0.24          0.14         0.34 o
  -2   4   4         59.59         62.34         1.19 o
  -1   4   4        219.96        226.23         3.56 o
   0   4   4        130.91        126.65         2.11 o
   1   4   4         36.03         41.77         3.01 o
   2   4   4       1241.00       1320.89        44.15 o
   3   4   4         39.63         40.17         0.97 o
   4   4   4          2.70          5.99         0.86 o
   5   4   4         49.30         44.38         1.55 o
   6   4   4          5.51          4.53         0.46 o
   7   4   4          1.18          0.52         0.45 o
   8   4   4          1.45          0.08         0.67 o
  -8   5   4          0.51          0.51         1.08 o
  -7   5   4          0.00          0.61         0.64 o
  -6   5   4          2.03          2.28         0.49 o
  -5   5   4         11.25         10.83         1.15 o
  -4   5   4          6.53          6.49         0.59 o
  -3   5   4          0.51         -0.27         0.32 o
  -2   5   4         84.16         94.17         1.77 o
  -1   5   4          6.41          8.16         0.36 o
   0   5   4         30.07         28.57         0.75 o
   1   5   4        204.89        228.96         3.48 o
   2   5   4          0.05          0.03         0.49 o
   3   5   4         17.15         17.12         0.62 o
   4   5   4          6.78          6.65         0.59 o
   5   5   4         11.63          9.50         0.89 o
   6   5   4         10.12         10.34         1.45 o
   7   5   4          3.40          4.31         0.50 o
   8   5   4         39.83         41.37         7.30 o
  -8   6   4         11.15         14.82         1.79 o
  -7   6   4          1.60          1.32         0.59 o
  -6   6   4         11.99         12.39         1.00 o
  -5   6   4         24.09         21.71         1.05 o
  -4   6   4          5.03          6.35         0.67 o
  -3   6   4         50.93         53.26         1.22 o
  -2   6   4         10.72          9.80         1.08 o
  -1   6   4          8.38         10.70         0.44 o
   0   6   4         23.41         22.29         0.84 o
   1   6   4         15.64         19.19         1.81 o
   2   6   4         22.25         26.59         0.89 o
   3   6   4          7.78          9.15         0.73 o
   4   6   4          0.16          0.64         0.33 o
   5   6   4         24.28         18.70         2.00 o
   6   6   4         22.25         21.58         0.88 o
   7   6   4          0.26          0.52         0.84 o
   8   6   4          5.07          5.10         1.51 o
  -8   7   4          0.23          2.42         1.33 o
  -7   7   4          6.57          9.15         3.25 o
  -6   7   4          3.41          3.07         0.72 o
  -5   7   4          0.83          1.59         0.56 o
  -4   7   4          8.13          8.21         0.77 o
  -3   7   4          4.85          5.21         1.32 o
  -2   7   4         10.27         11.88         0.53 o
  -1   7   4         52.10         55.81         2.20 o
   0   7   4         13.15         14.87         1.30 o
   1   7   4          0.74          0.67         0.25 o
   2   7   4         32.51         32.68         0.99 o
   3   7   4          0.11          0.61         0.36 o
   4   7   4         42.61         41.86         1.38 o
   5   7   4          0.06         -0.44         0.30 o
   6   7   4         13.28         11.07         0.64 o
   7   7   4          1.69          0.61         0.57 o
  -7   8   4          3.42          2.37         1.00 o
  -6   8   4          1.94          3.74         0.95 o
  -5   8   4          5.42          5.54         0.80 o
  -4   8   4          0.85          0.24         0.54 o
  -3   8   4          6.05          8.46         0.56 o
  -2   8   4          7.71          8.46         0.46 o
  -1   8   4         12.08         10.42         0.62 o
   0   8   4          3.77          3.89         0.35 o
   1   8   4         53.66         51.51         3.19 o
   2   8   4         47.07         53.82         1.56 o
   3   8   4         12.82         13.57         1.05 o
   4   8   4         80.75         73.07         3.30 o
   5   8   4          2.50          3.78         0.59 o
   6   8   4          2.27          2.08         0.43 o
   7   8   4         19.05         19.29         2.03 o
  -7   9   4          6.59          7.49         1.31 o
  -6   9   4          4.20          3.99         1.27 o
  -5   9   4          2.55          3.38         1.35 o
  -4   9   4          8.49          8.24         0.77 o
  -3   9   4          8.98         11.01         0.56 o
  -2   9   4          8.34          7.25         0.77 o
  -1   9   4         12.17         13.19         0.59 o
   0   9   4         39.89         42.90         1.16 o
   1   9   4          4.22          4.04         0.40 o
   2   9   4         27.24         25.49         0.81 o
   3   9   4         29.54         31.59         2.68 o
   4   9   4          1.18          1.56         0.43 o
   5   9   4          0.61          0.84         0.45 o
   6   9   4          1.19         -0.49         1.02 o
   7   9   4          0.01         -0.24         1.26 o
  -7  10   4          1.87         -1.14         1.34 o
  -6  10   4         21.12         23.89         1.98 o
  -5  10   4          0.44          0.52         1.31 o
  -4  10   4         13.49         15.15         0.84 o
  -3  10   4          0.02         -0.21         0.37 o
  -2  10   4          0.02          0.21         0.36 o
  -1  10   4          1.57          1.83         0.39 o
   0  10   4          0.01          0.01         0.88 o
   1  10   4         16.07         14.43         0.66 o
   2  10   4          0.00          0.32         0.28 o
   3  10   4         36.39         35.71         2.87 o
   4  10   4          7.81          6.92         0.67 o
   5  10   4          0.68          1.30         0.46 o
   6  10   4          1.64          1.42         0.75 o
   7  10   4          0.21          1.06         2.09 o
  -6  11   4          2.07          1.12         1.34 o
  -5  11   4          0.77          0.09         0.43 o
  -4  11   4          7.52          8.92         0.88 o
  -3  11   4          3.53          2.70         0.51 o
  -2  11   4          0.00          0.30         0.33 o
  -1  11   4          0.37          0.89         0.57 o
   0  11   4          0.95          1.25         0.60 o
   1  11   4          0.09         -0.33         1.00 o
   2  11   4         57.78         56.71         1.94 o
   3  11   4          4.55          3.81         0.52 o
   4  11   4         23.74         23.72         1.07 o
   5  11   4          0.12          0.90         0.51 o
   6  11   4          1.38          1.65         0.92 o
  -6  12   4          4.69          8.51         2.90 o
  -5  12   4         11.26          9.61         2.15 o
  -4  12   4          9.88          9.41         1.55 o
  -3  12   4          8.58          7.90         0.64 o
  -2  12   4          0.00          0.15         0.40 o
  -1  12   4         34.35         35.75         1.76 o
   0  12   4          4.45          3.66         0.41 o
   1  12   4        105.08        112.21         2.63 o
   2  12   4         18.38         17.74         1.02 o
   3  12   4          8.90          8.24         0.73 o
   4  12   4         14.97         16.47         1.16 o
   5  12   4          5.63          3.82         0.78 o
   6  12   4          0.54          1.79         0.89 o
  -5  13   4          1.66          1.32         0.87 o
  -4  13   4          0.80          0.60         1.00 o
  -3  13   4         13.43         11.77         0.83 o
  -2  13   4          0.04         -0.50         0.57 o
  -1  13   4          5.67          5.09         0.55 o
   0  13   4          0.65          0.18         0.73 o
   1  13   4          3.80          2.93         0.56 o
   2  13   4          8.14          9.49         1.85 o
   3  13   4          5.53          5.78         0.71 o
   4  13   4         19.56         21.73         1.57 o
   5  13   4          0.00         -1.06         0.71 o
  -5  14   4          0.07          0.41         1.56 o
  -4  14   4          5.47          5.63         1.09 o
  -3  14   4          0.98          2.60         0.88 o
  -2  14   4          8.58          8.90         0.86 o
  -1  14   4         15.71         13.62         0.92 o
   0  14   4          0.01          0.51         1.06 o
   1  14   4          4.87          4.57         0.90 o
   2  14   4          1.20          1.38         0.56 o
   3  14   4          0.01          0.93         0.67 o
   4  14   4          3.30          5.19         1.06 o
   5  14   4          0.02         -0.23         1.22 o
  -4  15   4          0.92         -0.05         1.95 o
  -3  15   4          2.10          2.05         1.50 o
  -2  15   4          2.62          1.90         0.64 o
  -1  15   4          2.89          3.11         0.85 o
   0  15   4          0.74          0.84         0.51 o
   1  15   4          0.44          1.21         0.98 o
   2  15   4          0.35          0.88         0.66 o
   3  15   4          0.12         -0.04         0.81 o
   4  15   4         11.14          9.35         1.22 o
  -3  16   4          0.65         -0.09         0.85 o
  -2  16   4          8.35          5.55         0.72 o
  -1  16   4         17.64         16.56         1.84 o
   0  16   4          1.45          1.69         0.79 o
   1  16   4          1.00          1.64         1.02 o
   2  16   4         53.31         51.49         3.54 o
   3  16   4          0.20          0.54         0.76 o
  -2  17   4          3.45          4.43         1.15 o
  -1  17   4          1.15          0.26         0.79 o
   0  17   4          0.06          0.71         0.97 o
   1  17   4         38.57         42.02         2.94 o
   2  17   4          0.95          0.31         0.80 o
  -8   1   5          1.75          1.67         1.34 o
  -7   1   5          2.55          3.49         1.28 o
  -6   1   5          0.19          0.48         0.42 o
  -5   1   5          0.09         -0.09         0.31 o
  -4   1   5         12.01         13.34         0.87 o
  -3   1   5         10.57         10.95         0.48 o
  -2   1   5         23.24         25.02         0.66 o
  -1   1   5          4.02          5.14         0.39 o
   0   1   5          5.21          2.42         1.29 o
   1   1   5          6.80          5.64         0.56 o
   2   1   5          0.50          0.95         0.37 o
   3   1   5         21.46         21.13         0.55 o
   4   1   5         52.20         52.40         1.92 o
   5   1   5         54.21         54.49         1.52 o
   6   1   5          2.47          3.35         0.69 o
   7   1   5          0.87          1.02         0.48 o
   8   1   5          7.73          7.88         1.00 o
  -8   2   5          0.00         -1.13         1.12 o
  -7   2   5          0.03          1.40         2.13 o
  -6   2   5          1.08          0.78         0.46 o
  -5   2   5          6.71          7.59         0.48 o
  -4   2   5         26.03         30.29         2.12 o
  -3   2   5          0.39          0.42         0.35 o
  -2   2   5          2.02          1.43         0.27 o
  -1   2   5          9.32         12.85         0.53 o
   0   2   5        125.81        126.61         2.79 o
   1   2   5         38.04         44.50         1.10 o
   2   2   5          1.40          3.19         0.31 o
   3   2   5          8.36          8.45         0.32 o
   4   2   5         45.88         46.18         1.18 o
   5   2   5          4.91          5.03         0.53 o
   6   2   5         12.66         10.97         0.70 o
   7   2   5         29.97         29.25         1.49 o
  -8   3   5          3.05          0.73         0.94 o
  -7   3   5          2.55          3.80         2.04 o
  -6   3   5          2.32          1.73         0.53 o
  -5   3   5         12.20         10.87         1.00 o
  -4   3   5         12.02         11.60         0.58 o
  -3   3   5         35.58         35.54         1.07 o
  -2   3   5         20.13         20.44         0.62 o
  -1   3   5          6.93          7.60         0.44 o
   0   3   5          8.47          7.84         0.78 o
   1   3   5          0.87          2.35         0.69 o
   2   3   5         46.58         52.55         1.64 o
   3   3   5          1.13          1.02         0.42 o
   4   3   5         59.01         61.41         1.50 o
   5   3   5         39.72         42.21         1.34 o
   6   3   5          4.38          4.24         0.64 o
   7   3   5          1.23          0.41         1.04 o
  -7   4   5          0.40          1.69         1.11 o
  -6   4   5          1.91          2.42         0.48 o
  -5   4   5          9.08          5.95         0.73 o
  -4   4   5          0.14         -0.39         0.30 o
  -3   4   5         12.36         12.57         0.81 o
  -2   4   5          9.56          9.25         0.45 o
  -1   4   5         17.78         17.96         0.60 o
   0   4   5         44.92         46.12         1.31 o
   1   4   5          8.57          6.69         0.64 o
   2   4   5         22.51         25.70         0.95 o
   3   4   5          0.00          0.23         0.19 o
   4   4   5          6.80          6.39         0.39 o
   5   4   5          5.97          5.20         0.67 o
   6   4   5          0.13          0.40         0.31 o
   7   4   5         12.38         15.18         1.57 o
  -7   5   5          0.07         -0.51         0.58 o
  -6   5   5         13.53         10.83         1.03 o
  -5   5   5         39.73         41.13         1.51 o
  -4   5   5          3.44          3.96         0.48 o
  -3   5   5          5.00          5.08         0.43 o
  -2   5   5        152.83        158.72         2.91 o
  -1   5   5          1.73          1.99         0.28 o
   0   5   5          4.36          4.29         0.25 o
   1   5   5        115.60        128.78         3.48 o
   2   5   5         96.90        106.21         2.06 o
   3   5   5         11.12         12.58         0.46 o
   4   5   5          5.13          3.80         0.32 o
   5   5   5         79.59         80.32         1.97 o
   6   5   5          2.44          2.60         0.53 o
   7   5   5          3.40          3.23         1.05 o
  -7   6   5          0.38          0.43         0.98 o
  -6   6   5          0.21          1.47         0.58 o
  -5   6   5          5.69          4.45         0.56 o
  -4   6   5          1.54          2.60         1.00 o
  -3   6   5         36.52         43.00         1.09 o
  -2   6   5         46.35         46.25         1.20 o
  -1   6   5          0.96          0.93         0.24 o
   0   6   5          4.98          5.90         0.69 o
   1   6   5          0.14          0.76         1.56 o
   2   6   5         26.95         28.62         0.79 o
   3   6   5         47.82         47.31         1.22 o
   4   6   5        117.33        107.45         4.19 o
   5   6   5         49.35         50.43         1.39 o
   6   6   5         15.06         13.97         0.69 o
   7   6   5          3.48          3.06         0.89 o
  -7   7   5          0.33         -0.92         0.82 o
  -6   7   5          0.51         -0.81         0.88 o
  -5   7   5          2.14          1.92         0.59 o
  -4   7   5         14.49         16.43         1.46 o
  -3   7   5          5.81          4.95         0.39 o
  -2   7   5        415.85        445.86         8.32 o
  -1   7   5          0.88          1.68         0.30 o
   0   7   5          9.16          7.63         0.38 o
   1   7   5          2.47          3.27         0.40 o
   2   7   5         13.18         13.57         0.54 o
   3   7   5          0.24          0.44         0.31 o
   4   7   5         11.62          9.50         0.81 o
   5   7   5        106.84         94.03         2.42 o
   6   7   5          3.63          4.01         0.56 o
   7   7   5          0.58         -0.46         0.78 o
  -7   8   5          0.26          1.23         1.07 o
  -6   8   5          9.67          8.71         3.70 o
  -5   8   5         12.62         11.80         0.94 o
  -4   8   5          0.17          0.60         0.55 o
  -3   8   5         22.81         23.74         0.97 o
  -2   8   5         24.58         24.38         1.16 o
  -1   8   5         21.72         23.98         0.78 o
   0   8   5          3.91          4.14         0.37 o
   1   8   5          2.29          2.56         0.76 o
   2   8   5         16.46         15.60         0.68 o
   3   8   5          2.44          2.31         0.30 o
   4   8   5        110.09        103.75         2.95 o
   5   8   5         16.48         14.02         0.79 o
   6   8   5          7.13          9.29         0.81 o
   7   8   5          1.16          1.42         1.06 o
  -6   9   5         53.89         54.64         3.40 o
  -5   9   5         48.75         50.10         2.04 o
  -4   9   5          0.00         -0.39         0.42 o
  -3   9   5          3.83          3.03         0.40 o
  -2   9   5         13.42         13.95         0.88 o
  -1   9   5          7.28          6.77         0.43 o
   0   9   5          5.56          4.68         1.72 o
   1   9   5        552.28        593.14        13.26 o
   2   9   5         41.05         41.08         1.28 o
   3   9   5         13.90         13.91         0.75 o
   4   9   5          0.92          0.75         0.38 o
   5   9   5          2.17          0.96         0.49 o
   6   9   5          0.42          0.37         0.56 o
  -6  10   5         14.71         14.27         1.57 o
  -5  10   5        101.79        101.71        10.43 o
  -4  10   5          7.37          6.89         1.21 o
  -3  10   5          1.34          0.31         0.35 o
  -2  10   5          2.89          2.98         0.36 o
  -1  10   5          5.29          3.77         0.40 o
   0  10   5         14.36         13.94         0.60 o
   1  10   5        146.49        163.92         3.40 o
   2  10   5        191.31        204.50         4.77 o
   3  10   5         14.42         14.57         0.76 o
   4  10   5          2.52          2.71         0.53 o
   5  10   5          0.13          0.89         0.55 o
   6  10   5         10.86          7.64         1.26 o
  -6  11   5         50.93         50.22         5.30 o
  -5  11   5         49.17         42.62         2.58 o
  -4  11   5          7.54          5.77         0.65 o
  -3  11   5          0.20          0.72         0.47 o
  -2  11   5          4.83          3.94         1.11 o
  -1  11   5          2.94          2.61         0.63 o
   0  11   5         16.04         17.55         2.05 o
   1  11   5        580.08        634.54        36.81 o
   2  11   5         43.58         41.76         1.55 o
   3  11   5         21.43         24.23         1.05 o
   4  11   5          2.81          1.99         0.49 o
   5  11   5          1.36          0.49         0.74 o
  -5  12   5         47.46         48.57         3.09 o
  -4  12   5          7.05          5.67         1.25 o
  -3  12   5          0.56          0.61         0.47 o
  -2  12   5          0.89          1.51         0.39 o
  -1  12   5          0.52          0.72         0.33 o
   0  12   5         31.41         30.70         1.60 o
   1  12   5         40.32         42.07         2.58 o
   2  12   5         70.03         73.09         2.28 o
   3  12   5          0.10         -0.40         0.49 o
   4  12   5          0.19          1.90         0.94 o
   5  12   5          1.36          1.22         0.76 o
  -5  13   5          1.42         -1.56         1.04 o
  -4  13   5          0.79          1.49         0.97 o
  -3  13   5          2.03          1.39         0.57 o
  -2  13   5         45.60         49.52         2.17 o
  -1  13   5          0.28         -0.40         0.66 o
   0  13   5          1.28          1.04         0.49 o
   1  13   5         17.81         15.47         2.00 o
   2  13   5          0.95          0.70         0.39 o
   3  13   5          0.69          1.02         0.75 o
   4  13   5          5.47          6.10         1.05 o
  -4  14   5          0.23         -1.25         0.83 o
  -3  14   5          5.52          4.27         0.71 o
  -2  14   5          3.33          3.21         0.68 o
  -1  14   5          9.04          7.60         0.70 o
   0  14   5          1.56          0.86         0.44 o
   1  14   5          0.95          0.95         0.55 o
   2  14   5          0.19         -0.49         0.63 o
   3  14   5          3.42          4.13         0.92 o
   4  14   5         17.32         16.29         1.67 o
  -3  15   5          0.00          0.39         1.11 o
  -2  15   5         20.76         19.78         3.75 o
  -1  15   5          1.63          2.15         1.40 o
   0  15   5          0.23         -0.04         0.54 o
   1  15   5          7.50          5.07         0.99 o
   2  15   5          0.21          0.84         0.71 o
   3  15   5          0.06          0.97         0.88 o
  -2  16   5          1.50          2.31         1.01 o
  -1  16   5          0.07          0.80         0.64 o
   0  16   5          0.48          0.58         0.93 o
   1  16   5          0.00         -1.25         0.83 o
   2  16   5          7.67          7.83         1.23 o
  -7   0   6          0.56          3.38         1.15 o
  -6   0   6          0.12          0.22         0.71 o
  -5   0   6          5.91          6.82         1.01 o
  -4   0   6          1.16          1.11         0.49 o
  -2   0   6         12.41         12.70         0.71 o
  -1   0   6          1.63          0.84         0.31 o
   0   0   6          2.71          7.06         1.91 o
   1   0   6         26.13         33.05         2.61 o
   2   0   6          3.86          6.75         1.42 o
   3   0   6         10.48          9.84         1.30 o
   5   0   6          0.51          0.18         0.39 o
   6   0   6         88.76         94.54         5.05 o
  -7   1   6          0.74          1.34         1.11 o
  -6   1   6          6.32          4.20         0.69 o
  -5   1   6          0.37          0.69         0.40 o
  -4   1   6          0.65          0.84         0.55 o
  -3   1   6         12.85         12.47         0.56 o
  -2   1   6        623.73        660.75        20.98 o
  -1   1   6          6.49          6.67         0.33 o
   0   1   6          3.19          2.56         1.26 o
   1   1   6          7.07          6.37         0.77 o
   2   1   6          3.98          3.70         2.17 o
   3   1   6         72.34         77.83         5.29 o
   4   1   6         51.39         57.13         1.26 o
   5   1   6         65.59         70.02         1.76 o
   6   1   6          0.19          0.44         0.43 o
   7   1   6          1.56          0.97         1.51 o
  -7   2   6          1.26          1.77         0.95 o
  -6   2   6          6.01          4.98         1.73 o
  -5   2   6          0.13          1.18         0.46 o
  -4   2   6          1.23          1.74         0.60 o
  -3   2   6        194.35        202.37         3.89 o
  -2   2   6          1.45          2.08         0.36 o
  -1   2   6          2.01          1.59         0.33 o
   0   2   6         30.62         29.51         2.66 o
   1   2   6         52.46         57.48         1.80 o
   2   2   6          5.68          5.70         0.31 o
   3   2   6          4.37          4.95         0.75 o
   4   2   6        244.75        263.48         5.40 o
   5   2   6          0.78          0.69         0.31 o
   6   2   6          3.62          2.93         0.66 o
   7   2   6         15.02         21.43         2.34 o
  -7   3   6          0.18         -0.59         0.92 o
  -6   3   6         24.46         23.30         3.01 o
  -5   3   6         13.51         10.98         0.70 o
  -4   3   6          0.05          0.37         0.42 o
  -3   3   6          0.32          0.64         0.37 o
  -2   3   6          2.16          2.39         0.49 o
  -1   3   6          7.92          8.54         0.37 o
   0   3   6         38.08         38.20         2.09 o
   1   3   6        223.90        244.91         5.08 o
   2   3   6          0.00          0.07         0.85 o
   3   3   6          0.51          0.35         0.31 o
   4   3   6          0.12         -0.02         0.19 o
   5   3   6          1.34          1.02         0.31 o
   6   3   6          5.03          4.26         0.66 o
   7   3   6          4.08          5.85         1.19 o
  -7   4   6          0.28          0.91         0.89 o
  -6   4   6         17.39         15.31         1.85 o
  -5   4   6          3.50          2.72         1.02 o
  -4   4   6          0.62          1.80         0.47 o
  -3   4   6          4.91          5.57         0.42 o
  -2   4   6          9.25         10.07         1.96 o
  -1   4   6          0.25          0.50         0.31 o
   0   4   6         43.16         45.21         1.35 o
   1   4   6        154.64        172.58         3.95 o
   2   4   6          0.46         -0.09         0.26 o
   3   4   6          5.98          5.37         0.43 o
   4   4   6          6.95          7.69         0.44 o
   5   4   6          0.18          0.53         0.28 o
   6   4   6          5.16          6.96         0.98 o
   7   4   6         25.93         31.39         2.61 o
  -7   5   6          0.86         -1.94         1.29 o
  -6   5   6          9.49          8.98         1.23 o
  -5   5   6          3.85          2.53         2.02 o
  -4   5   6          1.39          2.03         0.63 o
  -3   5   6          0.25          0.71         0.32 o
  -2   5   6         30.06         35.98         1.08 o
  -1   5   6         12.46         14.08         0.49 o
   0   5   6         22.63         27.14         1.21 o
   1   5   6        122.90        139.10         3.22 o
   2   5   6          2.76          2.75         0.40 o
   3   5   6          1.26          1.50         0.39 o
   4   5   6         19.86         18.93         1.46 o
   5   5   6         25.94         25.63         1.62 o
   6   5   6          1.05          1.50         0.67 o
  -6   6   6          3.26          1.86         0.89 o
  -5   6   6          4.24          4.25         0.61 o
  -4   6   6          0.93          0.81         0.50 o
  -3   6   6         18.12         17.33         2.00 o
  -2   6   6          2.10          2.54         0.87 o
  -1   6   6          0.53          0.11         0.24 o
   0   6   6          1.27          1.29         0.18 o
   1   6   6          0.09          0.09         0.88 o
   2   6   6          1.49          1.33         0.40 o
   3   6   6          8.44          9.92         0.71 o
   4   6   6          8.50          6.47         0.44 o
   5   6   6          2.39          1.92         1.64 o
   6   6   6          1.17          1.90         0.75 o
  -6   7   6          0.01          2.24         4.97 o
  -5   7   6          0.19         -0.27         0.53 o
  -4   7   6          2.86          2.94         0.73 o
  -3   7   6          3.04          3.73         0.45 o
  -2   7   6         12.26         10.48         1.01 o
  -1   7   6          1.02          0.68         0.73 o
   0   7   6         15.94         15.61         1.82 o
   1   7   6          0.48          0.07         0.40 o
   2   7   6          2.07          1.96         0.48 o
   3   7   6         25.99         25.90         0.75 o
   4   7   6          0.61          0.75         0.27 o
   5   7   6          4.12          1.96         0.71 o
   6   7   6          4.60          4.66         0.83 o
  -6   8   6          0.89          1.52         2.21 o
  -5   8   6          2.06          1.66         0.63 o
  -4   8   6          0.98          1.45         0.54 o
  -3   8   6          4.47          3.05         0.66 o
  -2   8   6          1.46          1.43         0.35 o
  -1   8   6         12.27         14.80         0.61 o
   0   8   6          0.34          0.59         0.24 o
   1   8   6          0.01          0.08         0.82 o
   2   8   6          3.86          4.07         0.32 o
   3   8   6          0.10          0.22         0.27 o
   4   8   6          1.70          1.38         0.44 o
   5   8   6          2.86          4.48         1.30 o
   6   8   6          1.21          1.24         1.29 o
  -6   9   6          0.01          0.35         0.83 o
  -5   9   6          1.39          2.45         0.82 o
  -4   9   6          0.64          1.13         0.51 o
  -3   9   6          1.21          1.25         0.42 o
  -2   9   6          5.98          6.29         0.54 o
  -1   9   6          1.39          1.83         0.31 o
   0   9   6          2.01          2.15         1.28 o
   1   9   6          9.77          9.79         0.51 o
   2   9   6          3.15          3.33         0.36 o
   3   9   6         28.71         27.77         1.05 o
   4   9   6          4.63          2.88         0.70 o
   5   9   6          3.18          4.07         1.32 o
  -5  10   6          0.48          1.11         0.98 o
  -4  10   6          0.05          1.68         0.68 o
  -3  10   6          0.41          1.18         0.60 o
  -2  10   6          0.06         -0.01         0.71 o
  -1  10   6          4.52          5.81         0.62 o
   0  10   6          3.43          3.20         0.53 o
   1  10   6         18.39         20.68         2.81 o
   2  10   6         21.76         21.37         0.86 o
   3  10   6          6.69          6.44         0.67 o
   4  10   6          0.05          0.62         1.15 o
   5  10   6          0.12          1.86         1.02 o
  -5  11   6          2.15          3.08         1.07 o
  -4  11   6          1.47          2.76         0.64 o
  -3  11   6          0.11          0.31         0.38 o
  -2  11   6          2.16          1.79         0.39 o
  -1  11   6          0.40          0.87         0.39 o
   0  11   6         21.04         22.05         2.42 o
   1  11   6          0.41          0.18         0.26 o
   2  11   6         11.34          9.68         0.75 o
   3  11   6          2.59          2.71         0.48 o
   4  11   6          0.64          0.49         1.33 o
  -4  12   6          3.35          4.38         0.64 o
  -3  12   6          0.25          0.09         0.71 o
  -2  12   6          3.25          4.66         0.57 o
  -1  12   6          0.14          0.18         0.47 o
   0  12   6          9.80          8.50         1.38 o
   1  12   6          5.87          3.98         1.06 o
   2  12   6          2.11          1.81         0.54 o
   3  12   6          2.35         -0.58         1.29 o
   4  12   6          0.73         -1.02         1.06 o
  -3  13   6          1.41          1.49         0.72 o
  -2  13   6          5.65          5.09         0.78 o
  -1  13   6          1.13          2.74         1.01 o
   0  13   6         10.77         10.67         0.97 o
   1  13   6          3.26          6.57         0.92 o
   2  13   6          4.66          2.58         0.66 o
   3  13   6          3.88          4.29         1.33 o
  -2  14   6          3.25          2.21         0.73 o
  -1  14   6          0.04          0.49         0.69 o
   0  14   6          1.96          2.19         1.61 o
   1  14   6          0.59          0.00         0.44 o
   2  14   6          0.43          1.47         1.06 o
  -1  15   6          0.05         -1.02         1.30 o
   0  15   6          1.70          2.16         0.92 o
  -6   1   7          0.33          1.40         0.92 o
  -5   1   7          2.49          2.06         0.46 o
  -4   1   7          0.51          0.43         0.43 o
  -3   1   7          0.03          0.18         0.31 o
  -2   1   7          1.34          0.98         0.42 o
  -1   1   7          4.82          5.81         0.90 o
   0   1   7          8.09          8.27         2.01 o
   1   1   7          0.17         -0.78         0.66 o
   2   1   7          0.01         -0.16         0.75 o
   3   1   7          1.70          3.31         0.94 o
   4   1   7          0.23          1.97         0.85 o
   5   1   7          5.72         10.39         3.87 o
   6   1   7          2.83          3.82         0.97 o
  -6   2   7          2.32          1.09         0.79 o
  -5   2   7          1.10         -0.23         0.45 o
  -4   2   7          2.10          1.57         1.69 o
  -3   2   7          4.90          4.71         0.40 o
  -2   2   7          1.92          1.36         0.25 o
  -1   2   7          0.90          0.76         1.13 o
   0   2   7          0.20          0.33         0.69 o
   1   2   7          9.51          9.40         1.06 o
   2   2   7          3.24          3.50         1.69 o
   3   2   7         57.14         59.22         2.82 o
   4   2   7         25.04         25.84         1.45 o
   5   2   7          2.00          2.68         0.99 o
   6   2   7          7.26          8.60         2.25 o
  -6   3   7          0.56         -0.78         1.04 o
  -5   3   7          3.92          2.85         1.44 o
  -4   3   7          0.66          1.00         0.53 o
  -3   3   7          0.13          0.31         0.31 o
  -2   3   7          0.27          0.42         0.33 o
  -1   3   7          9.76         10.91         0.67 o
   0   3   7          8.52          8.26         0.54 o
   1   3   7          0.24          0.25         0.13 o
   2   3   7          0.44          0.76         0.64 o
   3   3   7          1.70          1.29         0.98 o
   4   3   7          0.09          0.01         0.76 o
   5   3   7          4.69          5.31         1.20 o
   6   3   7         13.22         17.78         1.85 o
  -6   4   7         10.22          8.34         1.18 o
  -5   4   7          0.63          0.22         0.70 o
  -4   4   7          6.78          4.74         0.53 o
  -3   4   7          3.90          3.36         0.94 o
  -2   4   7          4.49          3.88         0.53 o
  -1   4   7          0.54          0.12         0.38 o
   0   4   7         20.20         19.36         0.80 o
   1   4   7         25.99         25.71         1.13 o
   2   4   7          0.15          0.82         0.51 o
   3   4   7          6.16          6.09         0.62 o
   4   4   7          2.98          1.81         1.11 o
   5   4   7          0.30         -0.97         1.02 o
   6   4   7          0.00          2.84         1.28 o
  -6   5   7          0.10          0.22         0.84 o
  -5   5   7          1.39          1.29         0.75 o
  -4   5   7          1.29          1.48         0.59 o
  -3   5   7          1.75          0.91         0.34 o
  -2   5   7          1.18          0.30         0.28 o
  -1   5   7          1.62          3.43         1.23 o
   0   5   7          2.95          3.49         0.49 o
   1   5   7          3.94          4.71         0.79 o
   2   5   7          0.26          0.15         0.51 o
   3   5   7         12.06         12.37         0.93 o
   4   5   7          0.50          1.47         0.63 o
   5   5   7          0.37          0.13         0.89 o
  -5   6   7          0.47          0.38         0.82 o
  -4   6   7          0.36          0.49         1.08 o
  -3   6   7         71.93         67.82         2.25 o
  -2   6   7          2.89          2.11         0.33 o
  -1   6   7          1.05          0.34         0.42 o
   0   6   7         12.37         13.61         0.82 o
   1   6   7         26.97         26.86         2.34 o
   2   6   7          1.99          1.82         0.41 o
   3   6   7          2.04          2.39         0.62 o
   4   6   7         95.76         93.77         4.00 o
   5   6   7          0.44          1.28         0.98 o
  -5   7   7          0.61          0.72         0.91 o
  -4   7   7          6.73          5.20         1.21 o
  -3   7   7          2.08          2.76         0.78 o
  -2   7   7         11.60          9.17         0.51 o
  -1   7   7          1.99          2.18         1.28 o
   0   7   7          0.00         -0.55         0.73 o
   1   7   7          0.28          0.41         0.64 o
   2   7   7          1.67          1.47         0.47 o
   3   7   7         44.99         50.34         3.87 o
   4   7   7          0.25          0.18         0.58 o
   5   7   7          2.29          3.78         1.79 o
  -5   8   7          0.23         -1.00         0.67 o
  -4   8   7          0.80          1.52         1.46 o
  -3   8   7         38.66         36.68         1.50 o
  -2   8   7          8.38          6.32         0.56 o
  -1   8   7          0.00         -0.02         0.31 o
   0   8   7         27.34         28.82         1.40 o
   1   8   7         10.77         10.83         2.95 o
   2   8   7          0.95          1.19         0.98 o
   3   8   7          2.14          1.99         0.98 o
   4   8   7         34.07         24.96         2.06 o
  -4   9   7          2.42          3.14         0.87 o
  -3   9   7          0.22         -0.46         0.45 o
  -2   9   7          0.15          0.09         0.39 o
  -1   9   7          0.01          1.02         1.80 o
   0   9   7         86.36         83.36         5.57 o
   1   9   7         25.34         22.39         1.95 o
   2   9   7          0.53         -1.14         0.76 o
   3   9   7          5.47          5.31         1.10 o
  -4  10   7          0.00          0.02         0.93 o
  -3  10   7          0.33          0.66         0.71 o
  -2  10   7          0.02          0.24         1.06 o
  -1  10   7          3.50          2.80         0.58 o
   0  10   7         95.32         88.55         9.96 o
   1  10   7        126.89        130.37         5.76 o
   2  10   7          1.80          1.47         0.84 o
   3  10   7          5.38          6.10         1.12 o
  -3  11   7          0.38          0.66         0.62 o
  -2  11   7          1.53          1.14         0.93 o
  -1  11   7          4.31          1.97         0.92 o
   0  11   7        118.45        137.78        10.65 o
   1  11   7         31.64         30.52         1.94 o
   2  11   7          0.08          0.58         1.11 o
   3  11   7          0.17         -0.09         0.90 o
  -2  12   7          0.36          0.59         0.73 o
  -1  12   7          4.50          4.81         1.02 o
   0  12   7         30.39         29.15         4.53 o
   1  12   7         28.97         31.03         3.54 o
   2  12   7          0.19         -0.62         0.84 o
  -1  13   7          0.96          0.14         0.41 o
   0  13   7          7.55          8.41         1.36 o
  -5   0   8          0.00          1.60         0.98 o
  -4   0   8          7.03          3.11         1.10 o
  -3   0   8        143.53        137.05         7.18 o
  -2   0   8         17.67         16.46         1.19 o
  -1   0   8          1.01          1.33         1.20 o
   0   0   8          3.90          6.82         1.67 o
   1   0   8          0.06         -0.04         1.48 o
   2   0   8         14.51         11.90         1.65 o
   3   0   8         23.39         20.34         2.16 o
   4   0   8         76.72         81.52         5.29 o
   5   0   8          3.01          6.57         1.47 o
  -5   1   8          0.17         -0.51         0.56 o
  -4   1   8         68.33         59.04         3.04 o
  -3   1   8         45.94         40.07         1.96 o
  -2   1   8          1.34          0.44         0.49 o
  -1   1   8          4.39          4.93         0.98 o
   0   1   8          1.46          2.81         0.97 o
   1   1   8          1.30          1.44         0.90 o
   2   1   8          3.56          5.16         1.59 o
   3   1   8        233.76        242.42        10.26 o
   4   1   8         13.43         15.59         1.38 o
   5   1   8         11.11         12.23         1.54 o
  -5   2   8          0.13          1.33         1.24 o
  -4   2   8          3.91          1.98         0.80 o
  -3   2   8         43.70         36.50         3.13 o
  -2   2   8          2.64          4.18         0.57 o
  -1   2   8          1.68          2.23         1.25 o
   0   2   8          6.68          5.78         1.01 o
   1   2   8          3.18          2.70         0.78 o
   2   2   8          5.90          8.11         4.13 o
   3   2   8          4.33          4.05         1.02 o
   4   2   8         22.16         24.55         4.09 o
  -5   3   8          0.58          0.84         0.76 o
  -4   3   8          3.43          3.02         0.81 o
  -3   3   8          0.22          1.28         0.89 o
  -2   3   8          0.01          0.71         0.57 o
  -1   3   8          4.58          4.52         1.33 o
   0   3   8         68.10         80.20         5.25 o
   1   3   8          1.21          2.31         0.78 o
   2   3   8          0.98          0.32         0.97 o
   3   3   8         13.19         13.22         1.47 o
   4   3   8          0.00          0.51         1.57 o
  -4   4   8          0.01          0.26         1.01 o
  -3   4   8          0.45          0.13         0.71 o
  -2   4   8          0.01          0.71         0.45 o
  -1   4   8          8.99          9.26         1.54 o
   0   4   8         11.74         13.18         1.74 o
   1   4   8          4.98          5.02         1.00 o
   2   4   8          0.04         -0.44         0.74 o
   3   4   8          0.50          1.16         0.86 o
   4   4   8          2.94          2.58         3.35 o
  -4   5   8          2.26          1.06         0.84 o
  -3   5   8          2.28          2.79         0.89 o
  -2   5   8          0.92          0.54         0.54 o
  -1   5   8          0.01          0.18         0.41 o
   0   5   8         27.70         31.46         2.76 o
   1   5   8          1.14          0.71         1.29 o
   2   5   8          0.10         -0.36         0.85 o
   3   5   8          8.96         10.12         1.18 o
   4   5   8          0.57          1.89         0.81 o
  -4   6   8          2.09          1.42         1.24 o
  -3   6   8          6.28          5.94         0.94 o
  -2   6   8          0.41          0.93         1.50 o
  -1   6   8          3.93          3.11         1.20 o
   0   6   8          2.73          2.53         1.50 o
   1   6   8          0.05          1.55         1.43 o
   2   6   8          3.32          1.99         1.41 o
   3   6   8          0.65          1.07         0.93 o
   4   6   8          9.24          8.52         1.31 o
  -4   7   8          1.57          0.35         0.84 o
  -3   7   8          0.78          1.15         0.76 o
  -2   7   8          3.01          3.11         1.49 o
  -1   7   8          1.44          0.97         1.06 o
   0   7   8          0.27         -0.80         1.15 o
   1   7   8          0.61         -1.11         1.38 o
   2   7   8          0.62          2.39         1.77 o
   3   7   8          5.52          4.21         1.37 o
  -3   8   8          3.17          2.45         0.71 o
  -2   8   8          0.36          0.13         0.71 o
  -1   8   8          1.10          3.40         1.10 o
   0   8   8          2.61          1.47         1.19 o
   1   8   8          0.19         -1.11         1.02 o
   2   8   8          7.24          8.13         2.01 o
   3   8   8          3.59          5.16         1.63 o
  -2   9   8          2.19          0.62         0.76 o
  -1   9   8          0.06         -0.13         1.56 o
   0   9   8          1.30          1.77         1.37 o
   1   9   8          6.02          4.57         1.42 o
   2   9   8          5.48          4.57         1.28 o
  -1  10   8          0.26          1.64         1.24 o
   0  10   8          1.16          2.49         1.37 o
   1  10   8          0.37         -0.62         1.23 o
  -1   1   9          0.17         -0.66         1.10 o
   0   1   9          1.14          1.06         1.37 o
   1   1   9          0.23         -0.59         0.71 o
   2   1   9          5.99          6.52         1.19 o
  -1   2   9          4.35          3.38         1.25 o
   0   2   9          0.75         -0.84         0.73 o
   1   2   9          0.01         -0.06         0.41 o
   2   2   9          0.68         -0.06         0.91 o
  -2   3   9          0.10          1.02         1.20 o
  -1   3   9          0.10          2.93         1.87 o
   0   3   9          7.16          3.55         1.28 o
   1   3   9          0.13         -0.12         0.89 o
   2   3   9         10.63         11.86         1.89 o
  -2   4   9          0.09          0.00         0.44 o
  -1   4   9          6.01          5.59         1.42 o
   0   4   9          0.00         -1.60         1.06 o
   1   4   9          0.05         -1.38         1.38 o
   2   4   9          0.11          0.30         0.98 o
  -2   5   9          0.16          0.71         1.15 o
  -1   5   9          1.51          2.53         1.38 o
   0   5   9         10.73          6.96         1.86 o
   1   5   9          0.03         -0.49         1.24 o
  -1   6   9          1.46          1.86         1.14 o
   0   6   9          0.09          0.26         1.24 o
                                                
